# Supplementary material for: Annotated type catalogue of the Chrysididae (Insecta, Hymenoptera) deposited in the collection of Maximilian Spinola (1780–1857), Turin
Source: Zookeys. 2015 Jan 14;(471):1–96. doi: 10.3897/zookeys.471.6558 (PMC4304016; doi:10.3897/zookeys.471.6558)
Supplement: XML Treatment for Chrysis alternans [file zookeys.471.6558-treatment2.xml]

<!DOCTYPE tp:taxon-treatment
  PUBLIC "-//TaxonX//DTD Taxonomic Treatment Publishing DTD v0 20100105//EN" "tax-treatment-NSO.dtd">
<tp:taxon-treatment xmlns:tp="http://www.plazi.org/taxpub"><tp:treatment-meta><kwd-group><label>Taxon classification</label><kwd><named-content content-type="kingdom">Animalia</named-content></kwd><kwd><named-content content-type="order">Hymenoptera</named-content></kwd><kwd><named-content content-type="family">Chrysididae</named-content></kwd></kwd-group><mixed-citation publication-type="journal"><person-group><name><surname>Rosa</surname><given-names>Paolo</given-names></name><name><surname>Xu</surname><given-names>Zai-fu</given-names></name></person-group><article-title>Annotated type catalogue of the <tp:taxon-name><tp:taxon-name-part taxon-name-part-type="family">Chrysididae</tp:taxon-name-part></tp:taxon-name> (<tp:taxon-name><tp:taxon-name-part taxon-name-part-type="class">Insecta</tp:taxon-name-part></tp:taxon-name>, <tp:taxon-name><tp:taxon-name-part taxon-name-part-type="order">Hymenoptera</tp:taxon-name-part></tp:taxon-name>) deposited in the collection of Maximilian Spinola (1780–1857), Turin</article-title><source>Zookeys</source><day>14</day><month>1</month><year>2015</year><volume>2015</volume><issue>471</issue><fpage>1</fpage><lpage>96</lpage><pub-id pub-id-type="doi">10.3897/zookeys.471.6558</pub-id></mixed-citation></tp:treatment-meta><tp:nomenclature><tp:taxon-name>
                            <tp:taxon-name-part taxon-name-part-type="genus">Chrysis</tp:taxon-name-part>
                            <tp:taxon-name-part taxon-name-part-type="species">alternans</tp:taxon-name-part>
                        </tp:taxon-name><tp:taxon-authority>Dahlbom, 1854</tp:taxon-authority><tp:nomenclature-citation-list><tp:nomenclature-citation><tp:taxon-name><tp:taxon-name-part taxon-name-part-type="genus">Chrysis</tp:taxon-name-part> <tp:taxon-name-part taxon-name-part-type="species">alternans</tp:taxon-name-part></tp:taxon-name><comment>: <xref ref-type="bibr" rid="B24">Dahlbom 1854</xref>: 236.</comment></tp:nomenclature-citation></tp:nomenclature-citation-list></tp:nomenclature><tp:treatment-sec sec-type="Type locality"><title>Type locality.</title><p>"Habitat in Aegypto et in Promontorio bonae spei, Museis DD. Drewsen, Spinola et Westermann".</p></tp:treatment-sec><tp:treatment-sec sec-type="Material"><title>Material.</title><p><bold>Paralectotype</bold> 1 ♂. <italic><tp:taxon-name><tp:taxon-name-part taxon-name-part-type="genus">Chrysis</tp:taxon-name-part></tp:taxon-name></italic> vel <italic><tp:taxon-name><tp:taxon-name-part taxon-name-part-type="genus">Poecilochroa</tp:taxon-name-part> <tp:taxon-name-part taxon-name-part-type="species">alternans</tp:taxon-name-part></tp:taxon-name></italic> Klug. cum var. <italic>β</italic> D. Draege Cap. B. Esp.</p><p><bold>Paralectotypes</bold> 2 ♀♀. Idem.</p><p><bold>Catalogue Casolari &amp; Casolari Moreno.</bold> <italic><tp:taxon-name><tp:taxon-name-part taxon-name-part-type="genus">Chrysis</tp:taxon-name-part> <tp:taxon-name-part taxon-name-part-type="species">alternans</tp:taxon-name-part></tp:taxon-name></italic>, 13, 53, 21, 3 (box 51).</p><p><bold>Paralectotype</bold> 1 ♂. <italic><tp:taxon-name><tp:taxon-name-part taxon-name-part-type="genus">Poecilochroa</tp:taxon-name-part> <tp:taxon-name-part taxon-name-part-type="species">alternans</tp:taxon-name-part></tp:taxon-name></italic>, Klug.</p><p><bold>Catalogue Casolari &amp; Casolari Moreno.</bold> <italic><tp:taxon-name><tp:taxon-name-part taxon-name-part-type="genus">Poecilochroa</tp:taxon-name-part> <tp:taxon-name-part taxon-name-part-type="species">bifasciata</tp:taxon-name-part></tp:taxon-name></italic>, 132, 53, 0, 1 (box 52).</p></tp:treatment-sec><tp:treatment-sec sec-type="Remarks"><title>Remarks.</title><p><xref ref-type="bibr" rid="B24">Dahlbom (1854)</xref> described three variations (<italic>a</italic>, <italic>b</italic>, <italic>c</italic>) of <italic><tp:taxon-name><tp:taxon-name-part taxon-name-part-type="genus">Chrysis</tp:taxon-name-part> <tp:taxon-name-part taxon-name-part-type="species">alternans</tp:taxon-name-part></tp:taxon-name></italic>. Bohart (in <xref ref-type="bibr" rid="B53">Kimsey and Bohart 1991</xref>: 381) designated a lectotype of <italic><tp:taxon-name><tp:taxon-name-part taxon-name-part-type="genus">Chrysis</tp:taxon-name-part> <tp:taxon-name-part taxon-name-part-type="species">alternans</tp:taxon-name-part></tp:taxon-name></italic> at ZMUC. Dahlbom’s three variations of <italic><tp:taxon-name><tp:taxon-name-part taxon-name-part-type="genus">Chrysis</tp:taxon-name-part> <tp:taxon-name-part taxon-name-part-type="species">alternans</tp:taxon-name-part></tp:taxon-name></italic> are nowadays considered distinct species, referring to two different species groups. In Spinola’s box 51, there are three specimens placed under the label <italic><tp:taxon-name><tp:taxon-name-part taxon-name-part-type="genus">Chrysis</tp:taxon-name-part> <tp:taxon-name-part taxon-name-part-type="species">alternans</tp:taxon-name-part></tp:taxon-name></italic> (<xref ref-type="bibr" rid="B20">Casolari and Casolari Moreno 1980</xref>: 79). Two of them belong to var. <italic>a</italic>, whereas the third refers to var. <italic>b</italic> and belongs to a different species with a similar colouration. A further specimen of "<italic><tp:taxon-name><tp:taxon-name-part taxon-name-part-type="genus">Chrysis</tp:taxon-name-part> <tp:taxon-name-part taxon-name-part-type="species">alternans</tp:taxon-name-part></tp:taxon-name></italic>" was found in box 52, under the name <italic><tp:taxon-name><tp:taxon-name-part taxon-name-part-type="genus">Poecilochroa</tp:taxon-name-part> <tp:taxon-name-part taxon-name-part-type="species">alternans</tp:taxon-name-part></tp:taxon-name></italic> and should be considered as another paralectotype referring to var. <italic>b</italic>. The examination of the lectotype in ZMUC revealed that it belongs to var. <italic>a</italic> (<xref ref-type="bibr" rid="B72">Madl and Rosa 2012</xref>: 16). It belongs to the <italic><tp:taxon-name><tp:taxon-name-part taxon-name-part-type="species">alternans</tp:taxon-name-part></tp:taxon-name></italic> group.</p></tp:treatment-sec><tp:treatment-sec sec-type="Current status"><title>Current status.</title><p><italic><tp:taxon-name><tp:taxon-name-part taxon-name-part-type="genus">Chrysis</tp:taxon-name-part> <tp:taxon-name-part taxon-name-part-type="species">alternans</tp:taxon-name-part></tp:taxon-name></italic> Dahlbom, 1854.</p></tp:treatment-sec><ref-list><ref id="B24"><mixed-citation xmlns:xlink="http://www.w3.org/1999/xlink" xlink:type="simple"><person-group><name name-style="western"><surname>Dahlbom</surname><given-names>AG</given-names></name></person-group> (<year>1854</year>) <source><tp:taxon-name><tp:taxon-name-part taxon-name-part-type="order">Hymenoptera</tp:taxon-name-part></tp:taxon-name> Europaea praecipue Borealia, formis typicis nonnullis, specierum generumve exoticorum propter nexum systematicum associatis, per familias, genera, species et varietates disposita atque descripta ab Adrea Gustavo Dahlbom. Chrysis in <italic>sensu</italic> Linneano</source>. <volume>Vol. II, F</volume>. <publisher-name>Nicolai</publisher-name>, <publisher-loc>Berlin</publisher-loc>, <size units="page">412 pp</size>.</mixed-citation></ref><ref id="B53"><mixed-citation xmlns:xlink="http://www.w3.org/1999/xlink" xlink:type="simple"><person-group><name name-style="western"><surname>Kimsey</surname><given-names>LS</given-names></name><name name-style="western"><surname>Bohart</surname><given-names>RM</given-names></name></person-group> (<year>1991</year>) <source>The Chrysidid Wasps of the World.</source><publisher-name>University Press</publisher-name>, <publisher-loc>New York</publisher-loc>, <size units="page">652 pp</size>.</mixed-citation></ref><ref id="B20"><mixed-citation xmlns:xlink="http://www.w3.org/1999/xlink" xlink:type="simple"><person-group><name name-style="western"><surname>Casolari</surname><given-names>C</given-names></name><name name-style="western"><surname>Casolari</surname><given-names>MR</given-names></name></person-group> (<year>1980</year>) <source>Collezione Imenotterologica di Massimiliano Spinola</source> – <volume>Cataloghi I</volume>. <publisher-name>Museo regionale di Scienze Naturali di Torino</publisher-name>, <publisher-loc>Torino</publisher-loc>, <size units="page">165 pp</size>.</mixed-citation></ref><ref id="B72"><mixed-citation xmlns:xlink="http://www.w3.org/1999/xlink" xlink:type="simple"><person-group><name name-style="western"><surname>Madl</surname><given-names>M</given-names></name><name name-style="western"><surname>Rosa</surname><given-names>P</given-names></name></person-group> (<year>2012</year>) <article-title>A Catalogue of the <tp:taxon-name><tp:taxon-name-part taxon-name-part-type="family">Chrysididae</tp:taxon-name-part></tp:taxon-name> (<tp:taxon-name><tp:taxon-name-part taxon-name-part-type="order">Hymenoptera</tp:taxon-name-part></tp:taxon-name>: <tp:taxon-name><tp:taxon-name-part taxon-name-part-type="superfamily">Chrysidoidea</tp:taxon-name-part></tp:taxon-name>) of the Ethiopian Region excluding Malagasy Subregion.</article-title><source>Linzer Biologische Beiträge</source><volume>44</volume>(<issue>1</issue>): <fpage>5</fpage>–<lpage>169</lpage>.</mixed-citation></ref></ref-list></tp:taxon-treatment>
