# Supplementary material for: Annotated type catalogue of the Chrysididae (Insecta, Hymenoptera) deposited in the collection of Maximilian Spinola (1780–1857), Turin
Source: Zookeys. 2015 Jan 14;(471):1–96. doi: 10.3897/zookeys.471.6558 (PMC4304016; doi:10.3897/zookeys.471.6558)
Supplement: XML Treatment for Chrysis assimilis [file zookeys.471.6558-treatment5.xml]

<!DOCTYPE tp:taxon-treatment
  PUBLIC "-//TaxonX//DTD Taxonomic Treatment Publishing DTD v0 20100105//EN" "tax-treatment-NSO.dtd">
<tp:taxon-treatment xmlns:tp="http://www.plazi.org/taxpub"><tp:treatment-meta><kwd-group><label>Taxon classification</label><kwd><named-content content-type="kingdom">Animalia</named-content></kwd><kwd><named-content content-type="order">Hymenoptera</named-content></kwd><kwd><named-content content-type="family">Chrysididae</named-content></kwd></kwd-group><mixed-citation publication-type="journal"><person-group><name><surname>Rosa</surname><given-names>Paolo</given-names></name><name><surname>Xu</surname><given-names>Zai-fu</given-names></name></person-group><article-title>Annotated type catalogue of the <tp:taxon-name><tp:taxon-name-part taxon-name-part-type="family">Chrysididae</tp:taxon-name-part></tp:taxon-name> (<tp:taxon-name><tp:taxon-name-part taxon-name-part-type="class">Insecta</tp:taxon-name-part></tp:taxon-name>, <tp:taxon-name><tp:taxon-name-part taxon-name-part-type="order">Hymenoptera</tp:taxon-name-part></tp:taxon-name>) deposited in the collection of Maximilian Spinola (1780–1857), Turin</article-title><source>Zookeys</source><day>14</day><month>1</month><year>2015</year><volume>2015</volume><issue>471</issue><fpage>1</fpage><lpage>96</lpage><pub-id pub-id-type="doi">10.3897/zookeys.471.6558</pub-id></mixed-citation></tp:treatment-meta><tp:nomenclature><tp:taxon-name>
                            <tp:taxon-name-part taxon-name-part-type="genus">Chrysis</tp:taxon-name-part>
                            <tp:taxon-name-part taxon-name-part-type="species">assimilis</tp:taxon-name-part>
                        </tp:taxon-name><tp:taxon-authority>Dahlbom, 1854</tp:taxon-authority><xref ref-type="fig" rid="F6">Plate 3</xref><!--PageBreak--><tp:nomenclature-citation-list><tp:nomenclature-citation><tp:taxon-name><tp:taxon-name-part taxon-name-part-type="genus">Chrysis</tp:taxon-name-part> <tp:taxon-name-part taxon-name-part-type="species">assimilis</tp:taxon-name-part></tp:taxon-name><comment>: <xref ref-type="bibr" rid="B24">Dahlbom 1854</xref>: 201.</comment></tp:nomenclature-citation></tp:nomenclature-citation-list></tp:nomenclature><tp:treatment-sec sec-type="Type locality"><title>Type locality.</title><p>"Habitat in Sicilia et Aegypto. Tria specimina lustravi: unum a D. Grohmann in Sicilia lectum, Mus. Vienn. teste D. Kollar; alterum e Stansnio a D. Loew communicatum, tertium ex Aegypto D. Walt, Mus. D. Spinola".</p></tp:treatment-sec><tp:treatment-sec sec-type="Material"><title>Material.</title><p><bold>Lectotype</bold> (here designated) ♀. <italic><tp:taxon-name><tp:taxon-name-part taxon-name-part-type="genus">Chrysis</tp:taxon-name-part> <tp:taxon-name-part taxon-name-part-type="species">assimilis</tp:taxon-name-part></tp:taxon-name></italic> Spin. D. Waltl. Égypte.</p><p><bold>Catalogue Casolari &amp; Casolari Moreno.</bold> <italic><tp:taxon-name><tp:taxon-name-part taxon-name-part-type="genus">Chrysis</tp:taxon-name-part> <tp:taxon-name-part taxon-name-part-type="species">assimilis</tp:taxon-name-part></tp:taxon-name></italic>, 1, 23, 95, 1 (box 51).</p></tp:treatment-sec><tp:treatment-sec sec-type="Remarks"><title>Remarks.</title><p><xref ref-type="bibr" rid="B24">Dahlbom (1854)</xref> described <italic><tp:taxon-name><tp:taxon-name-part taxon-name-part-type="genus">Chrysis</tp:taxon-name-part> <tp:taxon-name-part taxon-name-part-type="species">assimilis</tp:taxon-name-part></tp:taxon-name></italic> based on three syntypes. The Egyptian syntype is still in Spinola’s collection. The second syntype is apparently lost. The third syntype from Sicily is housed in NHMW. <italic><tp:taxon-name><tp:taxon-name-part taxon-name-part-type="genus">Chrysis</tp:taxon-name-part> <tp:taxon-name-part taxon-name-part-type="species">assimilis</tp:taxon-name-part></tp:taxon-name></italic> was considered as a valid species by different authors: <xref ref-type="bibr" rid="B2">Abeille (1879</xref>: 41), <xref ref-type="bibr" rid="B43">Gogorza (1887</xref>: 51), <xref ref-type="bibr" rid="B29">De Stefani (1888</xref>: 138), du Buysson (in André), 1893: 233). However, after publication of Mocsáry’s seminal monograph on cuckoo wasps (<xref ref-type="bibr" rid="B79">1889</xref>: 183), <italic><tp:taxon-name><tp:taxon-name-part taxon-name-part-type="genus">Chrysis</tp:taxon-name-part> <tp:taxon-name-part taxon-name-part-type="species">assimilis</tp:taxon-name-part></tp:taxon-name></italic> was considered by most authors as a synonym of <italic><tp:taxon-name><tp:taxon-name-part taxon-name-part-type="genus">Chrysis</tp:taxon-name-part> <tp:taxon-name-part taxon-name-part-type="species">pumila</tp:taxon-name-part></tp:taxon-name></italic> Klug, 1845.</p><p><xref ref-type="bibr" rid="B79">Mocsáry (1889)</xref> placed all the known species relating to the genus <italic><tp:taxon-name><tp:taxon-name-part taxon-name-part-type="genus">Chrysidea</tp:taxon-name-part></tp:taxon-name></italic> Bischoff in synonym with <italic><tp:taxon-name><tp:taxon-name-part taxon-name-part-type="genus">Chrysis</tp:taxon-name-part> <tp:taxon-name-part taxon-name-part-type="species">pumila</tp:taxon-name-part></tp:taxon-name></italic> (<italic><tp:taxon-name><tp:taxon-name-part taxon-name-part-type="genus">Chrysis</tp:taxon-name-part> <tp:taxon-name-part taxon-name-part-type="species">assimilis</tp:taxon-name-part></tp:taxon-name></italic> Dahlbom, <italic><tp:taxon-name><tp:taxon-name-part taxon-name-part-type="genus">Chrysis</tp:taxon-name-part> <tp:taxon-name-part taxon-name-part-type="species">virgo</tp:taxon-name-part></tp:taxon-name></italic> Abeille, <italic><tp:taxon-name><tp:taxon-name-part taxon-name-part-type="genus">Chrysis</tp:taxon-name-part> <tp:taxon-name-part taxon-name-part-type="species">tarsata</tp:taxon-name-part></tp:taxon-name></italic> Tournier, and <italic><tp:taxon-name><tp:taxon-name-part taxon-name-part-type="genus">Chrysis</tp:taxon-name-part> <tp:taxon-name-part taxon-name-part-type="species">persica</tp:taxon-name-part></tp:taxon-name></italic> Radoszkowski), and most authors followed this interpretation (<xref ref-type="bibr" rid="B25">Dalla Torre 1892</xref>: 37; <xref ref-type="bibr" rid="B10">Bischoff 1913</xref>: 35; <xref ref-type="bibr" rid="B128">Trautmann 1927</xref>: 102; <xref ref-type="bibr" rid="B9">Berland and Bernard 1938</xref>: 70; <xref ref-type="bibr" rid="B63">Linsenmaier 1951</xref>: 62; <xref ref-type="bibr" rid="B7">Balthasar 1953</xref>: 170).</p><p><xref ref-type="bibr" rid="B64">Linsenmaier (1959</xref>: 171) recognized different species and subspecies of <italic><tp:taxon-name><tp:taxon-name-part taxon-name-part-type="genus">Chrysidea</tp:taxon-name-part></tp:taxon-name></italic> in Europe and the Mediterranean region and he listed characteristics to identify them. He treated <italic><tp:taxon-name><tp:taxon-name-part taxon-name-part-type="genus">Chrysidea</tp:taxon-name-part></tp:taxon-name></italic> Bischoff as a subgenus of <italic><tp:taxon-name><tp:taxon-name-part taxon-name-part-type="genus">Chrysis</tp:taxon-name-part></tp:taxon-name></italic> Linnaeus and considered <italic><tp:taxon-name><tp:taxon-name-part taxon-name-part-type="genus">Chrysis</tp:taxon-name-part> <tp:taxon-name-part taxon-name-part-type="species">pumila</tp:taxon-name-part></tp:taxon-name></italic> Klug and <italic><tp:taxon-name><tp:taxon-name-part taxon-name-part-type="genus">Chrysis</tp:taxon-name-part> <tp:taxon-name-part taxon-name-part-type="species">persica</tp:taxon-name-part></tp:taxon-name></italic> Radoszkowski as valid species, speculated about <italic><tp:taxon-name><tp:taxon-name-part taxon-name-part-type="genus">Chrysis</tp:taxon-name-part> <tp:taxon-name-part taxon-name-part-type="species">assimilis</tp:taxon-name-part></tp:taxon-name></italic> Dahlbom, 1854, possibly being a synonym of <italic><tp:taxon-name><tp:taxon-name-part taxon-name-part-type="genus">Chrysis</tp:taxon-name-part> <tp:taxon-name-part taxon-name-part-type="species">persica</tp:taxon-name-part></tp:taxon-name></italic>, and he described a new subspecies <tp:taxon-name><tp:taxon-name-part taxon-name-part-type="genus">Chrysis</tp:taxon-name-part> <tp:taxon-name-part taxon-name-part-type="species">pumila</tp:taxon-name-part>: <tp:taxon-name-part taxon-name-part-type="infraspecific-rank">ssp.</tp:taxon-name-part> <tp:taxon-name-part taxon-name-part-type="subspecies">disclusa</tp:taxon-name-part></tp:taxon-name>. A few years later, <xref ref-type="bibr" rid="B67">Linsenmaier (1987</xref>: 155) stated that <italic><tp:taxon-name><tp:taxon-name-part taxon-name-part-type="genus">Chrysis</tp:taxon-name-part> <tp:taxon-name-part taxon-name-part-type="species">pumila</tp:taxon-name-part></tp:taxon-name></italic> <italic>sensu</italic> auctorum does not occur at the species’ typical locality and consequently suggested synonymizing <italic><tp:taxon-name><tp:taxon-name-part taxon-name-part-type="genus">Chrysis</tp:taxon-name-part> <tp:taxon-name-part taxon-name-part-type="species">persica</tp:taxon-name-part></tp:taxon-name></italic> and <italic><tp:taxon-name><tp:taxon-name-part taxon-name-part-type="genus">Chrysis</tp:taxon-name-part> <tp:taxon-name-part taxon-name-part-type="species">pumila</tp:taxon-name-part></tp:taxon-name></italic>. He described the species previously named <italic><tp:taxon-name><tp:taxon-name-part taxon-name-part-type="genus">Chrysis</tp:taxon-name-part> <tp:taxon-name-part taxon-name-part-type="species">pumila</tp:taxon-name-part></tp:taxon-name></italic> as <tp:taxon-name><tp:taxon-name-part taxon-name-part-type="genus">Chrysis</tp:taxon-name-part> (<tp:taxon-name-part taxon-name-part-type="subgenus">Trichrysis</tp:taxon-name-part>) <tp:taxon-name-part taxon-name-part-type="species">pumilionis</tp:taxon-name-part></tp:taxon-name> n. sp. <xref ref-type="bibr" rid="B67">Linsenmaier (1987</xref>: 155) and also assigned it the subspecies <italic><tp:taxon-name><tp:taxon-name-part taxon-name-part-type="subspecies">disclusa</tp:taxon-name-part></tp:taxon-name></italic> Linsenmaier, 1959. This combination is erroneous for nomenclatural reasons, and the name <italic><tp:taxon-name><tp:taxon-name-part taxon-name-part-type="genus">Chrysis</tp:taxon-name-part> <tp:taxon-name-part taxon-name-part-type="species">disclusa</tp:taxon-name-part></tp:taxon-name></italic> obviously has date priority over <italic><tp:taxon-name><tp:taxon-name-part taxon-name-part-type="genus">Chrysis</tp:taxon-name-part> <tp:taxon-name-part taxon-name-part-type="species">pumilionis</tp:taxon-name-part></tp:taxon-name></italic>, as already stated by <xref ref-type="bibr" rid="B96">Niehuis (2001</xref>: 122). Currently, the species belonging to the <italic><tp:taxon-name><tp:taxon-name-part taxon-name-part-type="genus">Chrysis</tp:taxon-name-part> <tp:taxon-name-part taxon-name-part-type="species">pumila</tp:taxon-name-part></tp:taxon-name></italic> group are included in the genus <italic><tp:taxon-name><tp:taxon-name-part taxon-name-part-type="genus">Chrysidea</tp:taxon-name-part></tp:taxon-name></italic> Bischoff, 1910 (<xref ref-type="bibr" rid="B53">Kimsey and Bohart 1991</xref>).</p><p>We examined both available syntypes of <italic><tp:taxon-name><tp:taxon-name-part taxon-name-part-type="genus">Chrysis</tp:taxon-name-part> <tp:taxon-name-part taxon-name-part-type="species">assimilis</tp:taxon-name-part></tp:taxon-name></italic> Dahlbom. They belong to two different species: the Egyptian specimen housed in MRSN is a female of <italic><tp:taxon-name><tp:taxon-name-part taxon-name-part-type="genus">Chrysis</tp:taxon-name-part> <tp:taxon-name-part taxon-name-part-type="species">persica</tp:taxon-name-part></tp:taxon-name></italic> (<italic>sensu</italic> <xref ref-type="bibr" rid="B64">Linsenmaier 1959</xref> = <italic><tp:taxon-name><tp:taxon-name-part taxon-name-part-type="genus">Chrysis</tp:taxon-name-part> <tp:taxon-name-part taxon-name-part-type="species">pumila</tp:taxon-name-part></tp:taxon-name></italic> <italic>sensu</italic> <xref ref-type="bibr" rid="B67">Linsenmaier 1987</xref>); the Sicilian specimen housed in the NHMW is a male of <italic><tp:taxon-name><tp:taxon-name-part taxon-name-part-type="genus">Chrysis</tp:taxon-name-part> <tp:taxon-name-part taxon-name-part-type="species">pumila</tp:taxon-name-part> <tp:taxon-name-part taxon-name-part-type="subspecies">disclusa</tp:taxon-name-part></tp:taxon-name></italic> (<italic>sensu</italic> <xref ref-type="bibr" rid="B64">Linsenmaier 1959</xref> = <italic><tp:taxon-name><tp:taxon-name-part taxon-name-part-type="genus">Chrysis</tp:taxon-name-part> <tp:taxon-name-part taxon-name-part-type="species">pumilionis</tp:taxon-name-part> <tp:taxon-name-part taxon-name-part-type="subspecies">disclusa</tp:taxon-name-part></tp:taxon-name></italic> <italic>sensu</italic> <xref ref-type="bibr" rid="B67">Linsenmaier 1987</xref>).</p><p>Since there is no stability in the species names of the genus <italic><tp:taxon-name><tp:taxon-name-part taxon-name-part-type="genus">Chrysidea</tp:taxon-name-part></tp:taxon-name></italic>, we propose to designate a neotype of <italic><tp:taxon-name><tp:taxon-name-part taxon-name-part-type="genus">Chrysis</tp:taxon-name-part> <tp:taxon-name-part taxon-name-part-type="species">pumila</tp:taxon-name-part></tp:taxon-name></italic> Klug, 1845 and a lectotype of <italic><tp:taxon-name><tp:taxon-name-part taxon-name-part-type="genus">Chrysis</tp:taxon-name-part> <tp:taxon-name-part taxon-name-part-type="species">assimilis</tp:taxon-name-part></tp:taxon-name></italic> Dahlbom, 1854.</p><p>As neotype of <!--PageBreak--><italic><tp:taxon-name><tp:taxon-name-part taxon-name-part-type="genus">Chrysis</tp:taxon-name-part> <tp:taxon-name-part taxon-name-part-type="species">pumila</tp:taxon-name-part></tp:taxon-name></italic> Klug, 1845, we designate a male housed in Linsenmaier’s collection. The type locality of <italic><tp:taxon-name><tp:taxon-name-part taxon-name-part-type="genus">Chrysis</tp:taxon-name-part> <tp:taxon-name-part taxon-name-part-type="species">pumila</tp:taxon-name-part></tp:taxon-name></italic> is Ambukhol, once being in Egypt, nowadays in North Sudan. Since there are no available specimens from the type locality in any visited European museum, the specimen selected as neotype was collected in the closest locality to Ambukhol know to us. Specifically, it was collected in Egypt and bears the following locality label: Aegypten Fayoum H. Suster 9.1948 Coll. Linsenmaier. The designation of this specimen as neotype of <italic><tp:taxon-name><tp:taxon-name-part taxon-name-part-type="genus">Chrysis</tp:taxon-name-part> <tp:taxon-name-part taxon-name-part-type="species">pumila</tp:taxon-name-part></tp:taxon-name></italic> retains Linsenmaier’s interpretation (<xref ref-type="bibr" rid="B67">1987</xref> and following papers) of the species and that most European Hymenopterists adopted. We agree with Linsenmaier’s interpretation of the species, since <italic><tp:taxon-name><tp:taxon-name-part taxon-name-part-type="genus">Chrysis</tp:taxon-name-part> <tp:taxon-name-part taxon-name-part-type="species">pumila</tp:taxon-name-part></tp:taxon-name></italic> <italic>sensu</italic> <xref ref-type="bibr" rid="B64">Linsenmaier (1959)</xref> seems to be restricted in its occurrence to central and southern Europe. Mocsáry (1909: 406) was the last author to examine Klug’s type of <italic><tp:taxon-name><tp:taxon-name-part taxon-name-part-type="genus">Chrysis</tp:taxon-name-part> <tp:taxon-name-part taxon-name-part-type="species">pumila</tp:taxon-name-part></tp:taxon-name></italic> in MNHU. We searched for this type together the curator, Dr. Frank Koch, and his assistant, Viola Richter, at the MNHU, but in vain. All taxa deposited at MNHU are registered with an index card that includes information on the type status of each specimen. Klug’s types are registered with a red "T" [Type], except in the case of <italic><tp:taxon-name><tp:taxon-name-part taxon-name-part-type="species">pumila</tp:taxon-name-part></tp:taxon-name></italic>, which is marked with a "T" written with drawing pencil. The type possibly had been lost already during compilation of the index cards.</p><p>As lectotype of <italic><tp:taxon-name><tp:taxon-name-part taxon-name-part-type="genus">Chrysis</tp:taxon-name-part> <tp:taxon-name-part taxon-name-part-type="species">assimilis</tp:taxon-name-part></tp:taxon-name></italic> Dahlbom, 1854, we designate a specimen housed in the Spinola collection labelled: <italic><tp:taxon-name><tp:taxon-name-part taxon-name-part-type="genus">Chrysis</tp:taxon-name-part> <tp:taxon-name-part taxon-name-part-type="species">assimilis</tp:taxon-name-part></tp:taxon-name></italic> Spin. D. Waltl Égypte. This designation retains the synonymy of <italic><tp:taxon-name><tp:taxon-name-part taxon-name-part-type="genus">Chrysis</tp:taxon-name-part> <tp:taxon-name-part taxon-name-part-type="species">assimilis</tp:taxon-name-part></tp:taxon-name></italic> Dahlbom, 1854 and <italic><tp:taxon-name><tp:taxon-name-part taxon-name-part-type="genus">Chrysis</tp:taxon-name-part> <tp:taxon-name-part taxon-name-part-type="species">pumila</tp:taxon-name-part></tp:taxon-name></italic> Klug, 1845. In fact, a lectotype designation based on the Sicilian type specimen housed at NHMW would have caused nomenclatorial stability in the genus <italic><tp:taxon-name><tp:taxon-name-part taxon-name-part-type="genus">Chrysidea</tp:taxon-name-part></tp:taxon-name></italic> since <italic><tp:taxon-name><tp:taxon-name-part taxon-name-part-type="genus">Chrysis</tp:taxon-name-part> <tp:taxon-name-part taxon-name-part-type="species">assimilis</tp:taxon-name-part></tp:taxon-name></italic> is the second available name described.</p><p>In Europe and in the Mediterranean region, there are currently four known species and one subspecies of <italic><tp:taxon-name><tp:taxon-name-part taxon-name-part-type="genus">Chrysidea</tp:taxon-name-part></tp:taxon-name></italic>:  <italic><tp:taxon-name><tp:taxon-name-part taxon-name-part-type="genus">Chrysis</tp:taxon-name-part> <tp:taxon-name-part taxon-name-part-type="species">asensioi</tp:taxon-name-part></tp:taxon-name></italic> Mingo, 1985 (distribution: Spain, south France, north Italy, Greece); <italic><tp:taxon-name><tp:taxon-name-part taxon-name-part-type="genus">Chrysis</tp:taxon-name-part> <tp:taxon-name-part taxon-name-part-type="species">disclusa</tp:taxon-name-part></tp:taxon-name></italic> Linsenmaier, 1959 (Spain, south France, Italy, Sicily, north Africa); <italic><tp:taxon-name><tp:taxon-name-part taxon-name-part-type="genus">Chrysis</tp:taxon-name-part> <tp:taxon-name-part taxon-name-part-type="species">pumila</tp:taxon-name-part></tp:taxon-name></italic> Klug, 1845 (Transpalaearctic: from the Iberian peninsula and northern Africa to China; Afrotropical); <italic><tp:taxon-name><tp:taxon-name-part taxon-name-part-type="genus">Chrysis</tp:taxon-name-part> <tp:taxon-name-part taxon-name-part-type="species">disclusa</tp:taxon-name-part> <tp:taxon-name-part taxon-name-part-type="subspecies">pumilionis</tp:taxon-name-part></tp:taxon-name></italic> Linsenmaier, 1987 (Austria, Croatia, Czech Republic, France, Germany, Greece, Hungary, Macedonia, Morocco, Spain, Switzerland); <italic><tp:taxon-name><tp:taxon-name-part taxon-name-part-type="genus">Chrysis</tp:taxon-name-part> <tp:taxon-name-part taxon-name-part-type="species">rebecca</tp:taxon-name-part></tp:taxon-name></italic> Morice, 1909 (Palestine, Syria).</p></tp:treatment-sec><tp:treatment-sec sec-type="Current status"><title>Current status.</title><p><italic><tp:taxon-name><tp:taxon-name-part taxon-name-part-type="genus">Chrysidea</tp:taxon-name-part> <tp:taxon-name-part taxon-name-part-type="species">pumila</tp:taxon-name-part></tp:taxon-name></italic> (Klug, 1845) (synonymised by <xref ref-type="bibr" rid="B78">Mocsary 1887</xref>: 13; and transferred by <xref ref-type="bibr" rid="B53">Kimsey and Bohart 1991</xref>: 314).</p><fig id="F6" position="float" orientation="portrait"><label>Plate 3.</label><caption><p><italic><tp:taxon-name><tp:taxon-name-part taxon-name-part-type="genus">Chrysis</tp:taxon-name-part> <tp:taxon-name-part taxon-name-part-type="species">assimilis</tp:taxon-name-part></tp:taxon-name></italic> Dahlbom, lectotype <bold>A</bold> Habitus, dorsal view <bold>B</bold> head, frontal view.</p></caption><graphic xmlns:xlink="http://www.w3.org/1999/xlink" xlink:href="zookeys-471-001-g006.jpg" position="float" orientation="portrait" xlink:type="simple" id="oo_36928.jpg"/></fig></tp:treatment-sec><ref-list><ref id="B24"><mixed-citation xmlns:xlink="http://www.w3.org/1999/xlink" xlink:type="simple"><person-group><name name-style="western"><surname>Dahlbom</surname><given-names>AG</given-names></name></person-group> (<year>1854</year>) <source><tp:taxon-name><tp:taxon-name-part taxon-name-part-type="order">Hymenoptera</tp:taxon-name-part></tp:taxon-name> Europaea praecipue Borealia, formis typicis nonnullis, specierum generumve exoticorum propter nexum systematicum associatis, per familias, genera, species et varietates disposita atque descripta ab Adrea Gustavo Dahlbom. Chrysis in <italic>sensu</italic> Linneano</source>. <volume>Vol. II, F</volume>. <publisher-name>Nicolai</publisher-name>, <publisher-loc>Berlin</publisher-loc>, <size units="page">412 pp</size>.</mixed-citation></ref><ref id="B2"><mixed-citation xmlns:xlink="http://www.w3.org/1999/xlink" xlink:type="simple"><person-group><name name-style="western"><surname>Abeille de Perrin</surname><given-names>E</given-names></name></person-group> (<year>1879</year>) <article-title>Synopsis critique et synonymique des Chrysides de France.</article-title><source>Annales de la Société linnéene de Lyon</source><volume>26</volume>: <fpage>1</fpage>–<lpage>108</lpage>.</mixed-citation></ref><ref id="B43"><mixed-citation xmlns:xlink="http://www.w3.org/1999/xlink" xlink:type="simple"><person-group><name name-style="western"><surname>Gogorza</surname><given-names>J</given-names></name></person-group> (<year>1887</year>) <article-title>Crisidídos de los alrededores de Madrid.</article-title><source>Anales de la Real Sociedad Española de Historia Natural</source><volume>16</volume>: <fpage>17</fpage>–<lpage>88</lpage>.</mixed-citation></ref><ref id="B29"><mixed-citation xmlns:xlink="http://www.w3.org/1999/xlink" xlink:type="simple"><person-group><name name-style="western"><surname>De Stefani</surname><given-names>T</given-names></name></person-group> (<year>1888</year>) <article-title>Note sulle Crisididi di Sicilia.</article-title><source>Il Naturalista Siciliano</source><volume>7</volume>: <page-range>88–95</page-range>, <page-range>114–125</page-range>, <page-range>139–145</page-range>, <page-range>156–161</page-range>, <page-range>177–182</page-range>, <page-range>215–224</page-range>, <page-range>273–291</page-range>.</mixed-citation></ref><ref id="B79"><mixed-citation xmlns:xlink="http://www.w3.org/1999/xlink" xlink:type="simple"><person-group><name name-style="western"><surname>Mocsáry</surname><given-names>A</given-names></name></person-group> (<year>1889</year>) <source>Monographia <tp:taxon-name><tp:taxon-name-part taxon-name-part-type="genus">Chrysididarum</tp:taxon-name-part> <tp:taxon-name-part taxon-name-part-type="species">Orbis</tp:taxon-name-part></tp:taxon-name> Terrarum Universi.</source><publisher-name>Hungarian Academy of Science</publisher-name>, <publisher-loc>Budapest</publisher-loc>, <size units="page">643 pp</size>.</mixed-citation></ref><ref id="B25"><mixed-citation xmlns:xlink="http://www.w3.org/1999/xlink" xlink:type="simple"><person-group><name name-style="western"><surname>Dalla Torre</surname><given-names>CG</given-names></name></person-group> (<year>1892</year>) <source>Catalogus Hymenopterorum hucusque descriptorum systematicus et synonymicus. <tp:taxon-name><tp:taxon-name-part taxon-name-part-type="family">Chrysididae</tp:taxon-name-part></tp:taxon-name> (<tp:taxon-name><tp:taxon-name-part taxon-name-part-type="suborder">Tubulifera</tp:taxon-name-part></tp:taxon-name>). Tip. G.</source><publisher-name>Engelmann</publisher-name>, <publisher-loc>Lipsiae</publisher-loc>, <size units="page">118 pp</size>.</mixed-citation></ref><ref id="B10"><mixed-citation xmlns:xlink="http://www.w3.org/1999/xlink" xlink:type="simple"><person-group><name name-style="western"><surname>Bischoff</surname><given-names>H</given-names></name></person-group> (<year>1913</year>) <source><tp:taxon-name><tp:taxon-name-part taxon-name-part-type="order">Hymenoptera</tp:taxon-name-part></tp:taxon-name>. Fam. <tp:taxon-name><tp:taxon-name-part taxon-name-part-type="family">Chrysididae</tp:taxon-name-part></tp:taxon-name>. Genera Insectorum.</source><publisher-name>Wytsman</publisher-name>, <publisher-loc>Bruxelles fasc. 151</publisher-loc>, <size units="page">86 pp</size>.</mixed-citation></ref><ref id="B128"><mixed-citation xmlns:xlink="http://www.w3.org/1999/xlink" xlink:type="simple"><person-group><name name-style="western"><surname>Trautmann</surname><given-names>W</given-names></name></person-group> (<year>1927</year>) <source>Die Goldwespen Europas.</source><publisher-name>Uschman</publisher-name>, <publisher-loc>Weimar</publisher-loc>, <size units="page">194 pp</size>.</mixed-citation></ref><ref id="B9"><mixed-citation xmlns:xlink="http://www.w3.org/1999/xlink" xlink:type="simple"><person-group><name name-style="western"><surname>Berland</surname><given-names>L</given-names></name><name name-style="western"><surname>Bernard</surname><given-names>F</given-names></name></person-group> (<year>1838</year>) <article-title>Hyménoptères vespiformes. III. (<tp:taxon-name><tp:taxon-name-part taxon-name-part-type="family">Cleptidae</tp:taxon-name-part></tp:taxon-name>, <tp:taxon-name><tp:taxon-name-part taxon-name-part-type="family">Chrysidae</tp:taxon-name-part></tp:taxon-name>, <tp:taxon-name><tp:taxon-name-part taxon-name-part-type="family">Trigonalidae</tp:taxon-name-part></tp:taxon-name>).</article-title><source>Faune de France</source> – <volume>volume 34</volume>. <publisher-name>Office Central de Faunistique, Fédération Française des Société des Sciences Naturelles</publisher-name>. <publisher-name>Le Chevalier</publisher-name>, <publisher-loc>Paris</publisher-loc>, <size units="page">145 pp</size>.</mixed-citation></ref><ref id="B63"><mixed-citation xmlns:xlink="http://www.w3.org/1999/xlink" xlink:type="simple"><person-group><name name-style="western"><surname>Linsenmaier</surname><given-names>W</given-names></name></person-group> (<year>1951</year>) <article-title>Die europäischen Chrysididen (<tp:taxon-name><tp:taxon-name-part taxon-name-part-type="order">Hymenoptera</tp:taxon-name-part></tp:taxon-name>). Versuch einer natürlichen Ordnung mit Diagnosen.</article-title><source>Mitteilungen der Schweizerischen Entomologischen Gesellschaft</source><volume>24</volume>(<issue>1</issue>): <fpage>1</fpage>–<lpage>110</lpage>.</mixed-citation></ref><ref id="B7"><mixed-citation xmlns:xlink="http://www.w3.org/1999/xlink" xlink:type="simple"><person-group><name name-style="western"><surname>Balthasar</surname><given-names>V</given-names></name></person-group> (<year>1953</year>) <article-title>Monographie des Chrysidides de Palestine et des pays limitrophes.</article-title><source>Acta Entomologica Musei Nationalis Pragae</source> (<supplement>Suppl. 2</supplement>) <volume>27</volume>: <fpage>1</fpage>–<lpage>317</lpage>.</mixed-citation></ref><ref id="B64"><mixed-citation xmlns:xlink="http://www.w3.org/1999/xlink" xlink:type="simple"><person-group><name name-style="western"><surname>Linsenmaier</surname><given-names>W</given-names></name></person-group> (<year>1959</year>) <article-title>Revision der Familie <tp:taxon-name><tp:taxon-name-part taxon-name-part-type="family">Chrysididae</tp:taxon-name-part></tp:taxon-name> (<tp:taxon-name><tp:taxon-name-part taxon-name-part-type="order">Hymenoptera</tp:taxon-name-part></tp:taxon-name>) mit besonderer Berücksichtigung der europäischen Spezies.</article-title><source>Mitteilungen der Schweizerischen Entomologischen Gesellschaft</source><volume>32</volume>: <fpage>1</fpage>–<lpage>232</lpage>.</mixed-citation></ref><ref id="B67"><mixed-citation xmlns:xlink="http://www.w3.org/1999/xlink" xlink:type="simple"><person-group><name name-style="western"><surname>Linsenmaier</surname><given-names>W</given-names></name></person-group> (<year>1987</year>) <article-title>Revision der Familie <tp:taxon-name><tp:taxon-name-part taxon-name-part-type="family">Chrysididae</tp:taxon-name-part></tp:taxon-name> (<tp:taxon-name><tp:taxon-name-part taxon-name-part-type="order">Hymenoptera</tp:taxon-name-part></tp:taxon-name>). 4. Teil.</article-title><source>Mitteilungen der Schweizerischen Entomologischen Gesellschaft</source><volume>60</volume>: <fpage>133</fpage>–<lpage>158</lpage>.</mixed-citation></ref><ref id="B96"><mixed-citation xmlns:xlink="http://www.w3.org/1999/xlink" xlink:type="simple"><person-group><name name-style="western"><surname>Niehuis</surname><given-names>O</given-names></name></person-group> (<year>2001</year>) <article-title><tp:taxon-name><tp:taxon-name-part taxon-name-part-type="family">Chrysididae</tp:taxon-name-part></tp:taxon-name>.</article-title> In: <person-group><name name-style="western"><surname>Dathe</surname><given-names>HH</given-names></name><name name-style="western"><surname>Taeger</surname><given-names>A</given-names></name><name name-style="western"><surname>Blank</surname><given-names>SM</given-names></name></person-group> (<role>Eds</role>) <issue-title>Verzeichnis der Hautflügel Deutschlands (Entomofauna Germanica, 4).</issue-title><source>Entomologische Nachrichten und Berichte</source><volume>7</volume>: <fpage>119</fpage>–<lpage>123</lpage>.</mixed-citation></ref><ref id="B53"><mixed-citation xmlns:xlink="http://www.w3.org/1999/xlink" xlink:type="simple"><person-group><name name-style="western"><surname>Kimsey</surname><given-names>LS</given-names></name><name name-style="western"><surname>Bohart</surname><given-names>RM</given-names></name></person-group> (<year>1991</year>) <source>The Chrysidid Wasps of the World.</source><publisher-name>University Press</publisher-name>, <publisher-loc>New York</publisher-loc>, <size units="page">652 pp</size>.</mixed-citation></ref><ref id="B78"><mixed-citation xmlns:xlink="http://www.w3.org/1999/xlink" xlink:type="simple"><person-group><name name-style="western"><surname>Mocsáry</surname><given-names>A</given-names></name></person-group> (<year>1887</year>) <article-title>Studia Synonymica.</article-title><source>Természetrajzi Füzetek</source><volume>11</volume>(<issue>1</issue>): <fpage>12</fpage>–<lpage>20</lpage>.</mixed-citation></ref></ref-list></tp:taxon-treatment>
