# Supplementary material for: Annotated type catalogue of the Chrysididae (Insecta, Hymenoptera) deposited in the collection of Maximilian Spinola (1780–1857), Turin
Source: Zookeys. 2015 Jan 14;(471):1–96. doi: 10.3897/zookeys.471.6558 (PMC4304016; doi:10.3897/zookeys.471.6558)
Supplement: XML Treatment for Chrysis basalis [file zookeys.471.6558-treatment6.xml]

<!DOCTYPE tp:taxon-treatment
  PUBLIC "-//TaxonX//DTD Taxonomic Treatment Publishing DTD v0 20100105//EN" "tax-treatment-NSO.dtd">
<tp:taxon-treatment xmlns:tp="http://www.plazi.org/taxpub"><tp:treatment-meta><kwd-group><label>Taxon classification</label><kwd><named-content content-type="kingdom">Animalia</named-content></kwd><kwd><named-content content-type="order">Hymenoptera</named-content></kwd><kwd><named-content content-type="family">Chrysididae</named-content></kwd></kwd-group><mixed-citation publication-type="journal"><person-group><name><surname>Rosa</surname><given-names>Paolo</given-names></name><name><surname>Xu</surname><given-names>Zai-fu</given-names></name></person-group><article-title>Annotated type catalogue of the <tp:taxon-name><tp:taxon-name-part taxon-name-part-type="family">Chrysididae</tp:taxon-name-part></tp:taxon-name> (<tp:taxon-name><tp:taxon-name-part taxon-name-part-type="class">Insecta</tp:taxon-name-part></tp:taxon-name>, <tp:taxon-name><tp:taxon-name-part taxon-name-part-type="order">Hymenoptera</tp:taxon-name-part></tp:taxon-name>) deposited in the collection of Maximilian Spinola (1780–1857), Turin</article-title><source>Zookeys</source><day>14</day><month>1</month><year>2015</year><volume>2015</volume><issue>471</issue><fpage>1</fpage><lpage>96</lpage><pub-id pub-id-type="doi">10.3897/zookeys.471.6558</pub-id></mixed-citation></tp:treatment-meta><tp:nomenclature><tp:taxon-name>
                            <tp:taxon-name-part taxon-name-part-type="genus">Chrysis</tp:taxon-name-part>
                            <tp:taxon-name-part taxon-name-part-type="species">basalis</tp:taxon-name-part>
                        </tp:taxon-name><tp:taxon-authority>Dahlbom, 1854</tp:taxon-authority><xref ref-type="fig" rid="F7">Plate 4</xref><tp:nomenclature-citation-list><tp:nomenclature-citation><tp:taxon-name><tp:taxon-name-part taxon-name-part-type="genus">Chrysis</tp:taxon-name-part> <tp:taxon-name-part taxon-name-part-type="species">basalis</tp:taxon-name-part></tp:taxon-name><comment>: <xref ref-type="bibr" rid="B24">Dahlbom 1854</xref>: 106.</comment></tp:nomenclature-citation></tp:nomenclature-citation-list></tp:nomenclature><tp:treatment-sec sec-type="Type locality"><title>Type locality.</title><p>"Habitat in Algeria; D. Rambur, Mus. Spinolae".</p></tp:treatment-sec><tp:treatment-sec sec-type="Material"><title>Material.</title><p><bold>Holotype</bold> ♂. <italic><tp:taxon-name><tp:taxon-name-part taxon-name-part-type="genus">Chrysis</tp:taxon-name-part> <tp:taxon-name-part taxon-name-part-type="species">basalis</tp:taxon-name-part></tp:taxon-name></italic> Dlbm. D. Rambur Algérie.</p><p><bold>Catalogue Casolari &amp; Casolari Moreno.</bold> <italic><tp:taxon-name><tp:taxon-name-part taxon-name-part-type="genus">Chrysis</tp:taxon-name-part> <tp:taxon-name-part taxon-name-part-type="species">basalis</tp:taxon-name-part></tp:taxon-name></italic>, 1, 154, 23, 1 (box 50).</p></tp:treatment-sec><tp:treatment-sec sec-type="Remarks"><title>Remarks.</title><p>It belongs to the <italic><tp:taxon-name><tp:taxon-name-part taxon-name-part-type="genus">Chrysis</tp:taxon-name-part> <tp:taxon-name-part taxon-name-part-type="species">millenaris</tp:taxon-name-part></tp:taxon-name></italic> group.</p></tp:treatment-sec><tp:treatment-sec sec-type="Current status"><title>Current status.</title><p><italic><tp:taxon-name><tp:taxon-name-part taxon-name-part-type="genus">Chrysis</tp:taxon-name-part> <tp:taxon-name-part taxon-name-part-type="species">basalis</tp:taxon-name-part></tp:taxon-name></italic> Dahlbom, 1854.</p><fig id="F7" position="float" orientation="portrait"><label>Plate 4.</label><caption><p><italic><tp:taxon-name><tp:taxon-name-part taxon-name-part-type="genus">Chrysis</tp:taxon-name-part> <tp:taxon-name-part taxon-name-part-type="species">basalis</tp:taxon-name-part></tp:taxon-name></italic> Dahlbom, holotype <bold>A</bold> Habitus, dorso-lateral view <bold>B</bold> mesosoma and metasoma, dorsal view <bold>C</bold> head, frontal view.</p></caption><graphic xmlns:xlink="http://www.w3.org/1999/xlink" xlink:href="zookeys-471-001-g007.jpg" position="float" orientation="portrait" xlink:type="simple" id="oo_36929.jpg"/></fig></tp:treatment-sec><ref-list><ref id="B24"><mixed-citation xmlns:xlink="http://www.w3.org/1999/xlink" xlink:type="simple"><person-group><name name-style="western"><surname>Dahlbom</surname><given-names>AG</given-names></name></person-group> (<year>1854</year>) <source><tp:taxon-name><tp:taxon-name-part taxon-name-part-type="order">Hymenoptera</tp:taxon-name-part></tp:taxon-name> Europaea praecipue Borealia, formis typicis nonnullis, specierum generumve exoticorum propter nexum systematicum associatis, per familias, genera, species et varietates disposita atque descripta ab Adrea Gustavo Dahlbom. Chrysis in <italic>sensu</italic> Linneano</source>. <volume>Vol. II, F</volume>. <publisher-name>Nicolai</publisher-name>, <publisher-loc>Berlin</publisher-loc>, <size units="page">412 pp</size>.</mixed-citation></ref></ref-list></tp:taxon-treatment>
