# Supplementary material for: Annotated type catalogue of the Chrysididae (Insecta, Hymenoptera) deposited in the collection of Maximilian Spinola (1780–1857), Turin
Source: Zookeys. 2015 Jan 14;(471):1–96. doi: 10.3897/zookeys.471.6558 (PMC4304016; doi:10.3897/zookeys.471.6558)
Supplement: XML Treatment for Chrysis chilensis [file zookeys.471.6558-treatment9.xml]

<!DOCTYPE tp:taxon-treatment
  PUBLIC "-//TaxonX//DTD Taxonomic Treatment Publishing DTD v0 20100105//EN" "tax-treatment-NSO.dtd">
<tp:taxon-treatment xmlns:tp="http://www.plazi.org/taxpub"><tp:treatment-meta><kwd-group><label>Taxon classification</label><kwd><named-content content-type="kingdom">Animalia</named-content></kwd><kwd><named-content content-type="order">Hymenoptera</named-content></kwd><kwd><named-content content-type="family">Chrysididae</named-content></kwd></kwd-group><mixed-citation publication-type="journal"><person-group><name><surname>Rosa</surname><given-names>Paolo</given-names></name><name><surname>Xu</surname><given-names>Zai-fu</given-names></name></person-group><article-title>Annotated type catalogue of the <tp:taxon-name><tp:taxon-name-part taxon-name-part-type="family">Chrysididae</tp:taxon-name-part></tp:taxon-name> (<tp:taxon-name><tp:taxon-name-part taxon-name-part-type="class">Insecta</tp:taxon-name-part></tp:taxon-name>, <tp:taxon-name><tp:taxon-name-part taxon-name-part-type="order">Hymenoptera</tp:taxon-name-part></tp:taxon-name>) deposited in the collection of Maximilian Spinola (1780–1857), Turin</article-title><source>Zookeys</source><day>14</day><month>1</month><year>2015</year><volume>2015</volume><issue>471</issue><fpage>1</fpage><lpage>96</lpage><pub-id pub-id-type="doi">10.3897/zookeys.471.6558</pub-id></mixed-citation></tp:treatment-meta><tp:nomenclature><tp:taxon-name>
                            <tp:taxon-name-part taxon-name-part-type="genus">Chrysis</tp:taxon-name-part>
                            <tp:taxon-name-part taxon-name-part-type="species">chilensis</tp:taxon-name-part>
                        </tp:taxon-name><tp:taxon-authority>Spinola, 1851</tp:taxon-authority><xref ref-type="fig" rid="F9">Plate 6</xref><tp:nomenclature-citation-list><tp:nomenclature-citation><tp:taxon-name><tp:taxon-name-part taxon-name-part-type="genus">Chrysis</tp:taxon-name-part> <tp:taxon-name-part taxon-name-part-type="species">chilensis</tp:taxon-name-part></tp:taxon-name><comment>: <xref ref-type="bibr" rid="B124">Spinola 1851</xref>: 404.</comment></tp:nomenclature-citation></tp:nomenclature-citation-list></tp:nomenclature><tp:treatment-sec sec-type="Type locality"><title>Type locality.</title><p>Chile "Esta especie es bastante comun en Chile y principalmente en las cercanias de Coquimbo, Illapel, etc.".</p></tp:treatment-sec><tp:treatment-sec sec-type="Material"><title>Material.</title><p><bold>Lectotype</bold> (here designated) ♂. <italic><tp:taxon-name><tp:taxon-name-part taxon-name-part-type="genus">Chrysis</tp:taxon-name-part> <tp:taxon-name-part taxon-name-part-type="species">chiliensis</tp:taxon-name-part></tp:taxon-name></italic> (sic!), Spin. / M. Gay / Chili.</p><p><bold>Paralectotypes</bold> 2♀♀. idem.</p><p><bold>Catalogue Casolari &amp; Casolari Moreno.</bold> <italic><tp:taxon-name><tp:taxon-name-part taxon-name-part-type="genus">Chrysis</tp:taxon-name-part> <tp:taxon-name-part taxon-name-part-type="species">chiliensis</tp:taxon-name-part></tp:taxon-name></italic>, 1, 52, 32, 3 (box 51).</p></tp:treatment-sec><tp:treatment-sec sec-type="Remarks"><title>Remarks.</title><p><italic><tp:taxon-name><tp:taxon-name-part taxon-name-part-type="genus">Chrysis</tp:taxon-name-part> <tp:taxon-name-part taxon-name-part-type="species">chilensis</tp:taxon-name-part></tp:taxon-name></italic> was described based on a syntype series that included males and females. Other syntypes are housed in LZM (Dahlbom’s collection) and MNHN (<xref ref-type="bibr" rid="B17">du Buysson 1898</xref>: 166).</p><p><xref ref-type="bibr" rid="B39">Gay (1851</xref>: 404) erroneously assumed that <italic><tp:taxon-name><tp:taxon-name-part taxon-name-part-type="genus">Chrysis</tp:taxon-name-part> <tp:taxon-name-part taxon-name-part-type="species">chilensis</tp:taxon-name-part></tp:taxon-name></italic> Spinola was described in 1845 in Atlas Zoologico, Entomologia, Himenópteros, tav. 4, fig. 6. The same author therefore also considered <italic><tp:taxon-name><tp:taxon-name-part taxon-name-part-type="genus">Chrysis</tp:taxon-name-part> <tp:taxon-name-part taxon-name-part-type="species">chilensis</tp:taxon-name-part></tp:taxon-name></italic> a senior subjective synonym of <italic><tp:taxon-name><tp:taxon-name-part taxon-name-part-type="genus">Chrysis</tp:taxon-name-part> <tp:taxon-name-part taxon-name-part-type="species">grandis</tp:taxon-name-part></tp:taxon-name></italic> Brullé, 1846. Currently, <italic><tp:taxon-name><tp:taxon-name-part taxon-name-part-type="genus">Chrysis</tp:taxon-name-part> <tp:taxon-name-part taxon-name-part-type="species">chilensis</tp:taxon-name-part></tp:taxon-name></italic> Spinola, 1851 is considered a junior subjective synonym of <italic><tp:taxon-name><tp:taxon-name-part taxon-name-part-type="genus">Chrysis</tp:taxon-name-part> <tp:taxon-name-part taxon-name-part-type="species">grandis</tp:taxon-name-part></tp:taxon-name></italic> Brullé, 1846. Since we could not find the reference "Atlas Zoologico" cited by Gay, we consider <italic><tp:taxon-name><tp:taxon-name-part taxon-name-part-type="genus">Chrysis</tp:taxon-name-part> <tp:taxon-name-part taxon-name-part-type="species">chilensis</tp:taxon-name-part></tp:taxon-name></italic> Spinola, 1851 as the junior synonym of <italic><tp:taxon-name><tp:taxon-name-part taxon-name-part-type="genus">Chrysis</tp:taxon-name-part> <tp:taxon-name-part taxon-name-part-type="species">grandis</tp:taxon-name-part></tp:taxon-name></italic> Brullé, 1846. We designate the male specimen, still being in good condition, as the lectotype. It belongs to the <italic><tp:taxon-name><tp:taxon-name-part taxon-name-part-type="genus">Chrysis</tp:taxon-name-part> <tp:taxon-name-part taxon-name-part-type="species">grandis</tp:taxon-name-part></tp:taxon-name></italic> group.</p></tp:treatment-sec><tp:treatment-sec sec-type="Current status"><title>Current status.</title><p><italic><tp:taxon-name><tp:taxon-name-part taxon-name-part-type="genus">Chrysis</tp:taxon-name-part> <tp:taxon-name-part taxon-name-part-type="species">grandis</tp:taxon-name-part></tp:taxon-name></italic> Brullé, 1846 (synonymised by <xref ref-type="bibr" rid="B79">Mocsáry 1889</xref>: 404).</p><fig id="F9" position="float" orientation="portrait"><label>Plate 6.</label><caption><p><italic><tp:taxon-name><tp:taxon-name-part taxon-name-part-type="genus">Chrysis</tp:taxon-name-part> <tp:taxon-name-part taxon-name-part-type="species">chilensis</tp:taxon-name-part></tp:taxon-name></italic> Spinola, lectotype. <bold>A</bold> Habitus, lateral view <bold>B</bold> head, frontal view <bold>C</bold> metasoma, dorsal view <bold>D</bold> second and third metasomal tergites, dorso-lateral view.</p></caption><graphic xmlns:xlink="http://www.w3.org/1999/xlink" xlink:href="zookeys-471-001-g009.jpg" position="float" orientation="portrait" xlink:type="simple" id="oo_36931.jpg"/></fig></tp:treatment-sec><ref-list><ref id="B124"><mixed-citation xmlns:xlink="http://www.w3.org/1999/xlink" xlink:type="simple"><person-group><name name-style="western"><surname>Spinola</surname><given-names>M</given-names></name></person-group> (<year>1851</year>) <article-title>Insectos. Orden 7. Himenopteros. Crisiditas. XI.</article-title> In: <person-group><name name-style="western"><surname>Gay</surname><given-names>C</given-names></name></person-group> (<role>Ed.</role>) <source>Historia fisica y politica de Chile. Zoologia</source>. <publisher-name>Maulde, Renon</publisher-name>, <publisher-loc>Paris</publisher-loc>, <fpage>404</fpage>–<lpage>413</lpage>.</mixed-citation></ref><ref id="B17"><mixed-citation xmlns:xlink="http://www.w3.org/1999/xlink" xlink:type="simple"><person-group><name name-style="western"><surname>Buysson</surname><given-names>R du</given-names></name></person-group> (<year>1898</year>) <article-title>Étude des Chrysidides du Muséum de Paris.</article-title><source>Annales de la Société Entomologique de France</source><volume>66</volume>(<issue>4</issue>): <fpage>518</fpage>–<lpage>580</lpage>.</mixed-citation></ref><ref id="B39"><mixed-citation xmlns:xlink="http://www.w3.org/1999/xlink" xlink:type="simple"><person-group><name name-style="western"><surname>Gay</surname><given-names>C</given-names></name></person-group> (<year>1851</year>) <source>Historia fisica y politica de Chile segun documentos adquiridos en esta republica durante doce anos de residencia en ella y publicada bajo los auspicios del supremo gobierno. Zoologia.</source><publisher-name>Claudio Gay</publisher-name>, <publisher-loc>Paris</publisher-loc>, <size units="page">572 pp</size>.</mixed-citation></ref><ref id="B79"><mixed-citation xmlns:xlink="http://www.w3.org/1999/xlink" xlink:type="simple"><person-group><name name-style="western"><surname>Mocsáry</surname><given-names>A</given-names></name></person-group> (<year>1889</year>) <source>Monographia <tp:taxon-name><tp:taxon-name-part taxon-name-part-type="genus">Chrysididarum</tp:taxon-name-part> <tp:taxon-name-part taxon-name-part-type="species">Orbis</tp:taxon-name-part></tp:taxon-name> Terrarum Universi.</source><publisher-name>Hungarian Academy of Science</publisher-name>, <publisher-loc>Budapest</publisher-loc>, <size units="page">643 pp</size>.</mixed-citation></ref></ref-list></tp:taxon-treatment>
