# Supplementary material for: Annotated type catalogue of the Chrysididae (Insecta, Hymenoptera) deposited in the collection of Maximilian Spinola (1780–1857), Turin
Source: Zookeys. 2015 Jan 14;(471):1–96. doi: 10.3897/zookeys.471.6558 (PMC4304016; doi:10.3897/zookeys.471.6558)
Supplement: XML Treatment for Chrysis comparata [file zookeys.471.6558-treatment10.xml]

<!DOCTYPE tp:taxon-treatment
  PUBLIC "-//TaxonX//DTD Taxonomic Treatment Publishing DTD v0 20100105//EN" "tax-treatment-NSO.dtd">
<tp:taxon-treatment xmlns:tp="http://www.plazi.org/taxpub"><tp:treatment-meta><kwd-group><label>Taxon classification</label><kwd><named-content content-type="kingdom">Animalia</named-content></kwd><kwd><named-content content-type="order">Hymenoptera</named-content></kwd><kwd><named-content content-type="family">Chrysididae</named-content></kwd></kwd-group><mixed-citation publication-type="journal"><person-group><name><surname>Rosa</surname><given-names>Paolo</given-names></name><name><surname>Xu</surname><given-names>Zai-fu</given-names></name></person-group><article-title>Annotated type catalogue of the <tp:taxon-name><tp:taxon-name-part taxon-name-part-type="family">Chrysididae</tp:taxon-name-part></tp:taxon-name> (<tp:taxon-name><tp:taxon-name-part taxon-name-part-type="class">Insecta</tp:taxon-name-part></tp:taxon-name>, <tp:taxon-name><tp:taxon-name-part taxon-name-part-type="order">Hymenoptera</tp:taxon-name-part></tp:taxon-name>) deposited in the collection of Maximilian Spinola (1780–1857), Turin</article-title><source>Zookeys</source><day>14</day><month>1</month><year>2015</year><volume>2015</volume><issue>471</issue><fpage>1</fpage><lpage>96</lpage><pub-id pub-id-type="doi">10.3897/zookeys.471.6558</pub-id></mixed-citation></tp:treatment-meta><tp:nomenclature><tp:taxon-name>
                            <tp:taxon-name-part taxon-name-part-type="genus">Chrysis</tp:taxon-name-part>
                            <tp:taxon-name-part taxon-name-part-type="species">comparata</tp:taxon-name-part>
                        </tp:taxon-name><tp:taxon-authority>Lepeletier, 1806</tp:taxon-authority><xref ref-type="fig" rid="F10">Plates 7</xref><xref ref-type="fig" rid="F11">, 8</xref><!--PageBreak--><tp:nomenclature-citation-list><tp:nomenclature-citation><tp:taxon-name><tp:taxon-name-part taxon-name-part-type="genus">Chrysis</tp:taxon-name-part> <tp:taxon-name-part taxon-name-part-type="species">comparata</tp:taxon-name-part></tp:taxon-name><comment>: <xref ref-type="bibr" rid="B58">Lepeletier 1806</xref>: 127.</comment></tp:nomenclature-citation></tp:nomenclature-citation-list></tp:nomenclature><tp:treatment-sec sec-type="Type locality"><title>Type locality.</title><p>France "Meudon".</p></tp:treatment-sec><tp:treatment-sec sec-type="Material"><title>Material.</title><p><bold>Syntypes</bold> 2♂♂. <italic><tp:taxon-name><tp:taxon-name-part taxon-name-part-type="genus">Chrysis</tp:taxon-name-part> <tp:taxon-name-part taxon-name-part-type="species">comparata</tp:taxon-name-part></tp:taxon-name></italic>, Lepell. / D. De St. Fargeau, Paris.</p><p><bold>Neotype</bold> (here designated) ♀. Sicile et Toscane / <bold>Lectotype</bold> ♀ <italic><tp:taxon-name><tp:taxon-name-part taxon-name-part-type="genus">Chrysis</tp:taxon-name-part> <tp:taxon-name-part taxon-name-part-type="species">distinguenda</tp:taxon-name-part></tp:taxon-name></italic> Dhlb. P. Rosa des. 2012 / <bold>Neotypus</bold> <italic><tp:taxon-name><tp:taxon-name-part taxon-name-part-type="genus">Chrysis</tp:taxon-name-part> <tp:taxon-name-part taxon-name-part-type="species">comparata</tp:taxon-name-part></tp:taxon-name></italic> Lepeletier des. P. Rosa 2013.</p><p><bold>Catalogue Casolari &amp; Casolari Moreno.</bold> <italic><tp:taxon-name><tp:taxon-name-part taxon-name-part-type="genus">Chrysis</tp:taxon-name-part> <tp:taxon-name-part taxon-name-part-type="species">comparata</tp:taxon-name-part></tp:taxon-name></italic>, 148, 185, 53, 3 (box 51).</p></tp:treatment-sec><tp:treatment-sec sec-type="Remarks"><title>Remarks.</title><p>In the Spinola collection, there are two identical specimens of <italic><tp:taxon-name><tp:taxon-name-part taxon-name-part-type="genus">Chrysis</tp:taxon-name-part> <tp:taxon-name-part taxon-name-part-type="species">comparata</tp:taxon-name-part></tp:taxon-name></italic> according to their general habitus, preparation and state of conservation. The type is likely housed in the Spinola collection, given that both <xref ref-type="bibr" rid="B24">Dahlbom (1854</xref>: 284) and <xref ref-type="bibr" rid="B2">Abeille (1879</xref>: 69) examined it there. <xref ref-type="bibr" rid="B53">Kimsey and Bohart (1991</xref>: 399) listed syntype males and they assumed to be housed in MNHN. However, they refer to some specimens cited by <xref ref-type="bibr" rid="B17">du Buysson (1898</xref>: 166) not included to the type series. In any case, the type of <italic><tp:taxon-name><tp:taxon-name-part taxon-name-part-type="genus">Chrysis</tp:taxon-name-part> <tp:taxon-name-part taxon-name-part-type="species">comparata</tp:taxon-name-part></tp:taxon-name></italic> is not housed in MNHN (<xref ref-type="bibr" rid="B18">du Buysson 1899</xref>) and was not found during our research.</p><p>It is evident that Lepeletier’s description and drawing (Tav.1, fig.12) of <italic><tp:taxon-name><tp:taxon-name-part taxon-name-part-type="genus">Chrysis</tp:taxon-name-part> <tp:taxon-name-part taxon-name-part-type="species">comparata</tp:taxon-name-part></tp:taxon-name></italic> does not match the current interpretation of the species. It rather perfectly matches the description of the male of <italic><tp:taxon-name><tp:taxon-name-part taxon-name-part-type="genus">Chrysis</tp:taxon-name-part> <tp:taxon-name-part taxon-name-part-type="species">pyrophana</tp:taxon-name-part></tp:taxon-name></italic> Dahlbom, 1854. No other European species, in comparison, has such small body length, colour of head, mesosoma and the anterior part of T-I green-blue combined with the anal margin with four blunt and weakly developed teeth. The interpretation of <italic><tp:taxon-name><tp:taxon-name-part taxon-name-part-type="genus">Chrysis</tp:taxon-name-part> <tp:taxon-name-part taxon-name-part-type="species">comparata</tp:taxon-name-part></tp:taxon-name></italic> (= male of <italic><tp:taxon-name><tp:taxon-name-part taxon-name-part-type="genus">Chrysis</tp:taxon-name-part> <tp:taxon-name-part taxon-name-part-type="species">pyrophana</tp:taxon-name-part></tp:taxon-name></italic>) was clear to <xref ref-type="bibr" rid="B24">Dahlbom (1854)</xref>, <xref ref-type="bibr" rid="B79">Mocsáry (1889</xref>: 431) and <xref ref-type="bibr" rid="B25">Dalla Torre (1892</xref>: 52). <xref ref-type="bibr" rid="B24">Dahlbom (1854</xref>: 284) described the female under the name of <italic><tp:taxon-name><tp:taxon-name-part taxon-name-part-type="genus">Chrysis</tp:taxon-name-part> <tp:taxon-name-part taxon-name-part-type="species">pyrophana</tp:taxon-name-part></tp:taxon-name></italic> Dahlbom, 1854, because of the remarkable sexual dimorphism.</p><p><xref ref-type="bibr" rid="B24">Dahlbom (1854</xref>: 282) described <italic><tp:taxon-name><tp:taxon-name-part taxon-name-part-type="genus">Chrysis</tp:taxon-name-part> <tp:taxon-name-part taxon-name-part-type="species">comparata</tp:taxon-name-part></tp:taxon-name></italic> in the modern sense under the name <italic><tp:taxon-name><tp:taxon-name-part taxon-name-part-type="genus">Chrysis</tp:taxon-name-part> <tp:taxon-name-part taxon-name-part-type="species">distinguenda</tp:taxon-name-part></tp:taxon-name></italic> Dahlbom (<italic>nec</italic> Spinola, 1838). <xref ref-type="bibr" rid="B76">Mocsáry (1879</xref>: 10) recognized the homonymy with Spinola’s <italic><tp:taxon-name><tp:taxon-name-part taxon-name-part-type="genus">Chrysis</tp:taxon-name-part> <tp:taxon-name-part taxon-name-part-type="species">distinguenda</tp:taxon-name-part></tp:taxon-name></italic> and replaced the name <italic><tp:taxon-name><tp:taxon-name-part taxon-name-part-type="genus">Chrysis</tp:taxon-name-part> <tp:taxon-name-part taxon-name-part-type="species">distinguenda</tp:taxon-name-part></tp:taxon-name></italic> Dahlbom with the name <italic><tp:taxon-name><tp:taxon-name-part taxon-name-part-type="genus">Chrysis</tp:taxon-name-part> <tp:taxon-name-part taxon-name-part-type="species">chevrieri</tp:taxon-name-part></tp:taxon-name></italic> Mocsáry (<italic>nec</italic> Abeille, 1877). This name remained in use for a long time in European collections.</p><p>The first wrong interpretation of this taxon dates back to <xref ref-type="bibr" rid="B2">Abeille (1879)</xref>. His incorrect interpretation was already recognized by <xref ref-type="bibr" rid="B78">Mocsáry (1887</xref>: 14; <xref ref-type="bibr" rid="B79">1889</xref>: 479), who included <italic><tp:taxon-name><tp:taxon-name-part taxon-name-part-type="genus">Chrysis</tp:taxon-name-part> <tp:taxon-name-part taxon-name-part-type="species">comparata</tp:taxon-name-part></tp:taxon-name></italic> <italic>sensu</italic> Abeille in the synonymic list of <italic><tp:taxon-name><tp:taxon-name-part taxon-name-part-type="genus">Chrysis</tp:taxon-name-part> <tp:taxon-name-part taxon-name-part-type="species">chevrieri</tp:taxon-name-part></tp:taxon-name></italic> Mocsáry, 1879. Please note that <xref ref-type="bibr" rid="B2">Abeille (1879)</xref> additionally independently described the male of <italic><tp:taxon-name><tp:taxon-name-part taxon-name-part-type="genus">Chrysis</tp:taxon-name-part> <tp:taxon-name-part taxon-name-part-type="species">pyrophana</tp:taxon-name-part></tp:taxon-name></italic> Dahlbom, 1854 under the name <italic><tp:taxon-name><tp:taxon-name-part taxon-name-part-type="genus">Chrysis</tp:taxon-name-part> <tp:taxon-name-part taxon-name-part-type="species">insoluta</tp:taxon-name-part></tp:taxon-name></italic>.</p><p><xref ref-type="bibr" rid="B79">Mocsáry (1889</xref>: 431) correctly recognized the synonymy <italic><tp:taxon-name><tp:taxon-name-part taxon-name-part-type="genus">Chrysis</tp:taxon-name-part> <tp:taxon-name-part taxon-name-part-type="species">insoluta</tp:taxon-name-part></tp:taxon-name></italic> Abeille = <italic><tp:taxon-name><tp:taxon-name-part taxon-name-part-type="genus">Chrysis</tp:taxon-name-part> <tp:taxon-name-part taxon-name-part-type="species">comparata</tp:taxon-name-part></tp:taxon-name></italic> Lepeletier. Later, <xref ref-type="bibr" rid="B10">Bischoff (1913</xref>: 49) interpreted the name <italic><tp:taxon-name><tp:taxon-name-part taxon-name-part-type="species">comparata</tp:taxon-name-part></tp:taxon-name></italic> Lepeletier as referring to females of <italic><tp:taxon-name><tp:taxon-name-part taxon-name-part-type="genus">Chrysis</tp:taxon-name-part> <tp:taxon-name-part taxon-name-part-type="species">distinguenda</tp:taxon-name-part></tp:taxon-name></italic> Dahlbom and <italic><tp:taxon-name><tp:taxon-name-part taxon-name-part-type="genus">Chrysis</tp:taxon-name-part> <tp:taxon-name-part taxon-name-part-type="species">chevrieri</tp:taxon-name-part></tp:taxon-name></italic> Mocsáry as well as the male of <italic><tp:taxon-name><tp:taxon-name-part taxon-name-part-type="species">pyrophana</tp:taxon-name-part></tp:taxon-name></italic> (= <italic><tp:taxon-name><tp:taxon-name-part taxon-name-part-type="species">insoluta</tp:taxon-name-part></tp:taxon-name></italic> Abeille).</p><!--PageBreak--><p>The current (mis-) interpretation of the species <italic><tp:taxon-name><tp:taxon-name-part taxon-name-part-type="genus">Chrysis</tp:taxon-name-part> <tp:taxon-name-part taxon-name-part-type="species">comparata</tp:taxon-name-part></tp:taxon-name></italic> was anchored in the taxonomic literature by <xref ref-type="bibr" rid="B128">Trautmann (1927</xref>: 154). His <italic><tp:taxon-name><tp:taxon-name-part taxon-name-part-type="genus">Chrysis</tp:taxon-name-part> <tp:taxon-name-part taxon-name-part-type="species">comparata</tp:taxon-name-part></tp:taxon-name></italic> is a large and robust species, with the entire metasoma golden, without the typical green-blue. <xref ref-type="bibr" rid="B9">Berland and Bernard (1938</xref>: 113) followed this interpretation, and so did <xref ref-type="bibr" rid="B64">Linsenmaier (1959</xref>: 148).</p><p>According to the Principle of Priority, <italic><tp:taxon-name><tp:taxon-name-part taxon-name-part-type="genus">Chrysis</tp:taxon-name-part> <tp:taxon-name-part taxon-name-part-type="species">pyrophana</tp:taxon-name-part></tp:taxon-name></italic> Dahlbom, 1854 should be named <italic><tp:taxon-name><tp:taxon-name-part taxon-name-part-type="genus">Chrysis</tp:taxon-name-part> <tp:taxon-name-part taxon-name-part-type="species">comparata</tp:taxon-name-part></tp:taxon-name></italic> Lepeletier, 1806 and the species currently identified as <italic><tp:taxon-name><tp:taxon-name-part taxon-name-part-type="genus">Chrysis</tp:taxon-name-part> <tp:taxon-name-part taxon-name-part-type="species">comparata</tp:taxon-name-part></tp:taxon-name></italic> Lepeletier should be named <italic><tp:taxon-name><tp:taxon-name-part taxon-name-part-type="genus">Chrysis</tp:taxon-name-part> <tp:taxon-name-part taxon-name-part-type="species">miegii</tp:taxon-name-part></tp:taxon-name></italic> Guérin, 1842, the first available name for this species. However, this change would compromise the nomenclatural stability, since the name <italic><tp:taxon-name><tp:taxon-name-part taxon-name-part-type="genus">Chrysis</tp:taxon-name-part> <tp:taxon-name-part taxon-name-part-type="species">comparata</tp:taxon-name-part></tp:taxon-name></italic> was recognized as a valid name for one of the most common European species by nearly all the authors in the last fifty years.</p><p>As already observed by <xref ref-type="bibr" rid="B2">Abeille (1879)</xref>, the Spinola collection houses the type of <italic><tp:taxon-name><tp:taxon-name-part taxon-name-part-type="genus">Chrysis</tp:taxon-name-part> <tp:taxon-name-part taxon-name-part-type="species">distinguenda</tp:taxon-name-part></tp:taxon-name></italic> Dahlbom. This name was considered as a synonym of <italic><tp:taxon-name><tp:taxon-name-part taxon-name-part-type="genus">Chrysis</tp:taxon-name-part> <tp:taxon-name-part taxon-name-part-type="species">comparata</tp:taxon-name-part></tp:taxon-name></italic> <italic>sensu</italic> auctorum. To preserve the stability of nomenclature, we designate the neotype of <italic><tp:taxon-name><tp:taxon-name-part taxon-name-part-type="genus">Chrysis</tp:taxon-name-part> <tp:taxon-name-part taxon-name-part-type="species">comparata</tp:taxon-name-part></tp:taxon-name></italic> Lepeletier (Plate <xref ref-type="fig" rid="F11">8</xref>) based on a syntype ♀ of <italic><tp:taxon-name><tp:taxon-name-part taxon-name-part-type="genus">Chrysis</tp:taxon-name-part> <tp:taxon-name-part taxon-name-part-type="species">distinguenda</tp:taxon-name-part></tp:taxon-name></italic> Dahlbom (labels: Sicile et Toscane / <bold>Lectotype</bold> ♀ <italic><tp:taxon-name><tp:taxon-name-part taxon-name-part-type="genus">Chrysis</tp:taxon-name-part> <tp:taxon-name-part taxon-name-part-type="species">distinguenda</tp:taxon-name-part></tp:taxon-name></italic> Dhlb. P. Rosa des. 2012 / <bold>Neotypus</bold> <italic><tp:taxon-name><tp:taxon-name-part taxon-name-part-type="genus">Chrysis</tp:taxon-name-part> <tp:taxon-name-part taxon-name-part-type="species">comparata</tp:taxon-name-part></tp:taxon-name></italic> Lepeletier des. P. Rosa 2013), in accordance with Art. 75.6 of the Code: Conservation of prevailing usage by a neotype. The Article states that when an author discovers that the existing name-bearing type of a nominal species-group taxon is not in taxonomic accord with the prevailing usage of names and stability or universality is threatened thereby, he should maintain prevailing usage [Art. 82] and request the Commission to set aside under its plenary power [Art. 81] the existing name-bearing type and designate a neotype. It belongs to the <italic><tp:taxon-name><tp:taxon-name-part taxon-name-part-type="species">comparata</tp:taxon-name-part></tp:taxon-name></italic>-<italic><tp:taxon-name><tp:taxon-name-part taxon-name-part-type="species">scutellaris</tp:taxon-name-part></tp:taxon-name></italic> group.</p></tp:treatment-sec><tp:treatment-sec sec-type="Current status"><title>Current status.</title><p><italic><tp:taxon-name><tp:taxon-name-part taxon-name-part-type="genus">Chrysis</tp:taxon-name-part> <tp:taxon-name-part taxon-name-part-type="species">comparata</tp:taxon-name-part></tp:taxon-name></italic> Lepeletier, 1806.</p><fig id="F10" position="float" orientation="portrait"><label>Plate 7.</label><caption><p><italic><tp:taxon-name><tp:taxon-name-part taxon-name-part-type="genus">Chrysis</tp:taxon-name-part> <tp:taxon-name-part taxon-name-part-type="species">comparata</tp:taxon-name-part></tp:taxon-name></italic> Lepeletier, lectotype. <bold>A</bold> Habitus, dorsal view <bold>B</bold> head, frontal view <bold>C</bold> metasoma, dorso-lateral view <bold>D</bold> second and third metasomal tergites, dorso-lateral view.</p></caption><graphic xmlns:xlink="http://www.w3.org/1999/xlink" xlink:href="zookeys-471-001-g010.jpg" position="float" orientation="portrait" xlink:type="simple" id="oo_36932.jpg"/></fig><fig id="F11" position="float" orientation="portrait"><label>Plate 8.</label><caption><p><italic><tp:taxon-name><tp:taxon-name-part taxon-name-part-type="genus">Chrysis</tp:taxon-name-part> <tp:taxon-name-part taxon-name-part-type="species">distinguenda</tp:taxon-name-part></tp:taxon-name></italic> Dahlbom, lectotype; <italic><tp:taxon-name><tp:taxon-name-part taxon-name-part-type="genus">Chrysis</tp:taxon-name-part> <tp:taxon-name-part taxon-name-part-type="species">comparata</tp:taxon-name-part></tp:taxon-name></italic> Lepeletier, neotype <bold>A</bold> Habitus, dorsal view <bold>B</bold> second and third metasomal tergites, dorsal view.</p></caption><graphic xmlns:xlink="http://www.w3.org/1999/xlink" xlink:href="zookeys-471-001-g011.jpg" position="float" orientation="portrait" xlink:type="simple" id="oo_36933.jpg"/></fig></tp:treatment-sec><ref-list><ref id="B58"><mixed-citation xmlns:xlink="http://www.w3.org/1999/xlink" xlink:type="simple"><person-group><name name-style="western"><surname>Lepeletier</surname><given-names>ALM</given-names></name></person-group> (<year>1806</year>) <article-title>Mémoire sur quelques espèces nouvelles d’insectes de la section des Hyménoptères appelés les Portetuyaux, et sur les caractères de cette famille et des genres qui la composent.</article-title><source>Annales du Muséum National d’Histoire Naturelle</source><volume>7</volume>: <fpage>115</fpage>–<lpage>129</lpage>.</mixed-citation></ref><ref id="B24"><mixed-citation xmlns:xlink="http://www.w3.org/1999/xlink" xlink:type="simple"><person-group><name name-style="western"><surname>Dahlbom</surname><given-names>AG</given-names></name></person-group> (<year>1854</year>) <source><tp:taxon-name><tp:taxon-name-part taxon-name-part-type="order">Hymenoptera</tp:taxon-name-part></tp:taxon-name> Europaea praecipue Borealia, formis typicis nonnullis, specierum generumve exoticorum propter nexum systematicum associatis, per familias, genera, species et varietates disposita atque descripta ab Adrea Gustavo Dahlbom. Chrysis in <italic>sensu</italic> Linneano</source>. <volume>Vol. II, F</volume>. <publisher-name>Nicolai</publisher-name>, <publisher-loc>Berlin</publisher-loc>, <size units="page">412 pp</size>.</mixed-citation></ref><ref id="B2"><mixed-citation xmlns:xlink="http://www.w3.org/1999/xlink" xlink:type="simple"><person-group><name name-style="western"><surname>Abeille de Perrin</surname><given-names>E</given-names></name></person-group> (<year>1879</year>) <article-title>Synopsis critique et synonymique des Chrysides de France.</article-title><source>Annales de la Société linnéene de Lyon</source><volume>26</volume>: <fpage>1</fpage>–<lpage>108</lpage>.</mixed-citation></ref><ref id="B53"><mixed-citation xmlns:xlink="http://www.w3.org/1999/xlink" xlink:type="simple"><person-group><name name-style="western"><surname>Kimsey</surname><given-names>LS</given-names></name><name name-style="western"><surname>Bohart</surname><given-names>RM</given-names></name></person-group> (<year>1991</year>) <source>The Chrysidid Wasps of the World.</source><publisher-name>University Press</publisher-name>, <publisher-loc>New York</publisher-loc>, <size units="page">652 pp</size>.</mixed-citation></ref><ref id="B17"><mixed-citation xmlns:xlink="http://www.w3.org/1999/xlink" xlink:type="simple"><person-group><name name-style="western"><surname>Buysson</surname><given-names>R du</given-names></name></person-group> (<year>1898</year>) <article-title>Étude des Chrysidides du Muséum de Paris.</article-title><source>Annales de la Société Entomologique de France</source><volume>66</volume>(<issue>4</issue>): <fpage>518</fpage>–<lpage>580</lpage>.</mixed-citation></ref><ref id="B18"><mixed-citation xmlns:xlink="http://www.w3.org/1999/xlink" xlink:type="simple"><person-group><name name-style="western"><surname>Buysson</surname><given-names>R du</given-names></name></person-group> (<year>1899</year>) <article-title>Catalogue des Insectes Hyménoptères de la famille des Chrysidides du Muséum de Paris.</article-title><source>Bulletin du Museum National d’Histoire Naturelle</source><volume>5</volume>(<issue>4</issue>): <fpage>159</fpage>–<lpage>169</lpage>.</mixed-citation></ref><ref id="B79"><mixed-citation xmlns:xlink="http://www.w3.org/1999/xlink" xlink:type="simple"><person-group><name name-style="western"><surname>Mocsáry</surname><given-names>A</given-names></name></person-group> (<year>1889</year>) <source>Monographia <tp:taxon-name><tp:taxon-name-part taxon-name-part-type="genus">Chrysididarum</tp:taxon-name-part> <tp:taxon-name-part taxon-name-part-type="species">Orbis</tp:taxon-name-part></tp:taxon-name> Terrarum Universi.</source><publisher-name>Hungarian Academy of Science</publisher-name>, <publisher-loc>Budapest</publisher-loc>, <size units="page">643 pp</size>.</mixed-citation></ref><ref id="B25"><mixed-citation xmlns:xlink="http://www.w3.org/1999/xlink" xlink:type="simple"><person-group><name name-style="western"><surname>Dalla Torre</surname><given-names>CG</given-names></name></person-group> (<year>1892</year>) <source>Catalogus Hymenopterorum hucusque descriptorum systematicus et synonymicus. <tp:taxon-name><tp:taxon-name-part taxon-name-part-type="family">Chrysididae</tp:taxon-name-part></tp:taxon-name> (<tp:taxon-name><tp:taxon-name-part taxon-name-part-type="suborder">Tubulifera</tp:taxon-name-part></tp:taxon-name>). Tip. G.</source><publisher-name>Engelmann</publisher-name>, <publisher-loc>Lipsiae</publisher-loc>, <size units="page">118 pp</size>.</mixed-citation></ref><ref id="B76"><mixed-citation xmlns:xlink="http://www.w3.org/1999/xlink" xlink:type="simple"><person-group><name name-style="western"><surname>Mocsáry</surname><given-names>A</given-names></name></person-group> (<year>1879</year>) <chapter-title>Data characteristica ad faunam Hymenopterologicam regionis Budapestinensis.</chapter-title> In: <source>Topographia medicina et physica regionis Budapestinensis</source>. <publisher-loc>Budapest</publisher-loc>, <year>1879</year>.</mixed-citation></ref><ref id="B78"><mixed-citation xmlns:xlink="http://www.w3.org/1999/xlink" xlink:type="simple"><person-group><name name-style="western"><surname>Mocsáry</surname><given-names>A</given-names></name></person-group> (<year>1887</year>) <article-title>Studia Synonymica.</article-title><source>Természetrajzi Füzetek</source><volume>11</volume>(<issue>1</issue>): <fpage>12</fpage>–<lpage>20</lpage>.</mixed-citation></ref><ref id="B10"><mixed-citation xmlns:xlink="http://www.w3.org/1999/xlink" xlink:type="simple"><person-group><name name-style="western"><surname>Bischoff</surname><given-names>H</given-names></name></person-group> (<year>1913</year>) <source><tp:taxon-name><tp:taxon-name-part taxon-name-part-type="order">Hymenoptera</tp:taxon-name-part></tp:taxon-name>. Fam. <tp:taxon-name><tp:taxon-name-part taxon-name-part-type="family">Chrysididae</tp:taxon-name-part></tp:taxon-name>. Genera Insectorum.</source><publisher-name>Wytsman</publisher-name>, <publisher-loc>Bruxelles fasc. 151</publisher-loc>, <size units="page">86 pp</size>.</mixed-citation></ref><ref id="B128"><mixed-citation xmlns:xlink="http://www.w3.org/1999/xlink" xlink:type="simple"><person-group><name name-style="western"><surname>Trautmann</surname><given-names>W</given-names></name></person-group> (<year>1927</year>) <source>Die Goldwespen Europas.</source><publisher-name>Uschman</publisher-name>, <publisher-loc>Weimar</publisher-loc>, <size units="page">194 pp</size>.</mixed-citation></ref><ref id="B9"><mixed-citation xmlns:xlink="http://www.w3.org/1999/xlink" xlink:type="simple"><person-group><name name-style="western"><surname>Berland</surname><given-names>L</given-names></name><name name-style="western"><surname>Bernard</surname><given-names>F</given-names></name></person-group> (<year>1838</year>) <article-title>Hyménoptères vespiformes. III. (<tp:taxon-name><tp:taxon-name-part taxon-name-part-type="family">Cleptidae</tp:taxon-name-part></tp:taxon-name>, <tp:taxon-name><tp:taxon-name-part taxon-name-part-type="family">Chrysidae</tp:taxon-name-part></tp:taxon-name>, <tp:taxon-name><tp:taxon-name-part taxon-name-part-type="family">Trigonalidae</tp:taxon-name-part></tp:taxon-name>).</article-title><source>Faune de France</source> – <volume>volume 34</volume>. <publisher-name>Office Central de Faunistique, Fédération Française des Société des Sciences Naturelles</publisher-name>. <publisher-name>Le Chevalier</publisher-name>, <publisher-loc>Paris</publisher-loc>, <size units="page">145 pp</size>.</mixed-citation></ref><ref id="B64"><mixed-citation xmlns:xlink="http://www.w3.org/1999/xlink" xlink:type="simple"><person-group><name name-style="western"><surname>Linsenmaier</surname><given-names>W</given-names></name></person-group> (<year>1959</year>) <article-title>Revision der Familie <tp:taxon-name><tp:taxon-name-part taxon-name-part-type="family">Chrysididae</tp:taxon-name-part></tp:taxon-name> (<tp:taxon-name><tp:taxon-name-part taxon-name-part-type="order">Hymenoptera</tp:taxon-name-part></tp:taxon-name>) mit besonderer Berücksichtigung der europäischen Spezies.</article-title><source>Mitteilungen der Schweizerischen Entomologischen Gesellschaft</source><volume>32</volume>: <fpage>1</fpage>–<lpage>232</lpage>.</mixed-citation></ref></ref-list></tp:taxon-treatment>
