# Supplementary material for: Annotated type catalogue of the Chrysididae (Insecta, Hymenoptera) deposited in the collection of Maximilian Spinola (1780–1857), Turin
Source: Zookeys. 2015 Jan 14;(471):1–96. doi: 10.3897/zookeys.471.6558 (PMC4304016; doi:10.3897/zookeys.471.6558)
Supplement: XML Treatment for Chrysis dives [file zookeys.471.6558-treatment15.xml]

<!DOCTYPE tp:taxon-treatment
  PUBLIC "-//TaxonX//DTD Taxonomic Treatment Publishing DTD v0 20100105//EN" "tax-treatment-NSO.dtd">
<tp:taxon-treatment xmlns:tp="http://www.plazi.org/taxpub"><tp:treatment-meta><kwd-group><label>Taxon classification</label><kwd><named-content content-type="kingdom">Animalia</named-content></kwd><kwd><named-content content-type="order">Hymenoptera</named-content></kwd><kwd><named-content content-type="family">Chrysididae</named-content></kwd></kwd-group><mixed-citation publication-type="journal"><person-group><name><surname>Rosa</surname><given-names>Paolo</given-names></name><name><surname>Xu</surname><given-names>Zai-fu</given-names></name></person-group><article-title>Annotated type catalogue of the <tp:taxon-name><tp:taxon-name-part taxon-name-part-type="family">Chrysididae</tp:taxon-name-part></tp:taxon-name> (<tp:taxon-name><tp:taxon-name-part taxon-name-part-type="class">Insecta</tp:taxon-name-part></tp:taxon-name>, <tp:taxon-name><tp:taxon-name-part taxon-name-part-type="order">Hymenoptera</tp:taxon-name-part></tp:taxon-name>) deposited in the collection of Maximilian Spinola (1780–1857), Turin</article-title><source>Zookeys</source><day>14</day><month>1</month><year>2015</year><volume>2015</volume><issue>471</issue><fpage>1</fpage><lpage>96</lpage><pub-id pub-id-type="doi">10.3897/zookeys.471.6558</pub-id></mixed-citation></tp:treatment-meta><tp:nomenclature><tp:taxon-name>
                            <tp:taxon-name-part taxon-name-part-type="genus">Chrysis</tp:taxon-name-part>
                            <tp:taxon-name-part taxon-name-part-type="species">dives</tp:taxon-name-part>
                        </tp:taxon-name><tp:taxon-authority>Dahlbom, 1854</tp:taxon-authority><xref ref-type="fig" rid="F13">Plates 10</xref><xref ref-type="fig" rid="F14">, 11</xref><tp:nomenclature-citation-list><tp:nomenclature-citation><tp:taxon-name><tp:taxon-name-part taxon-name-part-type="genus">Chrysis</tp:taxon-name-part> <tp:taxon-name-part taxon-name-part-type="species">dives</tp:taxon-name-part></tp:taxon-name><comment>: <xref ref-type="bibr" rid="B24">Dahlbom 1854</xref>: 301 <italic>nec</italic><italic><tp:taxon-name><tp:taxon-name-part taxon-name-part-type="genus">Chrysis</tp:taxon-name-part> <tp:taxon-name-part taxon-name-part-type="species">dives</tp:taxon-name-part></tp:taxon-name></italic> Lucas, 1849.</comment></tp:nomenclature-citation></tp:nomenclature-citation-list></tp:nomenclature><tp:treatment-sec sec-type="Type locality"><title>Type locality.</title><p>"Habitat in Sicilia, D. Grohmann; Mus. D. Spinola."</p></tp:treatment-sec><tp:treatment-sec sec-type="Material"><title>Material.</title><p><bold>Holotype</bold> ♀. <italic><tp:taxon-name><tp:taxon-name-part taxon-name-part-type="genus">Chrysis</tp:taxon-name-part> <tp:taxon-name-part taxon-name-part-type="species">dives</tp:taxon-name-part></tp:taxon-name></italic> Kl. M. Ber. / D. Grohmann, Sicile.</p><p><bold>Neotype</bold> (here designated): ♀ Rákospalota [= Budapest] 23.V.1879 leg. Biró.</p><p><bold>Catalogue Casolari &amp; Casolari Moreno.</bold> <italic><tp:taxon-name><tp:taxon-name-part taxon-name-part-type="genus">Chrysis</tp:taxon-name-part> <tp:taxon-name-part taxon-name-part-type="species">dives</tp:taxon-name-part></tp:taxon-name></italic>, 141, 204, 34, 1 (box 51).</p></tp:treatment-sec><tp:treatment-sec sec-type="Remarks"><title>Remarks.</title><p>The type of <!--PageBreak--><italic><tp:taxon-name><tp:taxon-name-part taxon-name-part-type="genus">Chrysis</tp:taxon-name-part> <tp:taxon-name-part taxon-name-part-type="species">dives</tp:taxon-name-part></tp:taxon-name></italic> is badly damaged, lacking its head and metasoma. Even if only the mesosoma had remained, it is clear that the current interpretation of the species does not match the type. The mesosoma clearly refers to a species that is well known under the name <italic><tp:taxon-name><tp:taxon-name-part taxon-name-part-type="genus">Chrysis</tp:taxon-name-part> <tp:taxon-name-part taxon-name-part-type="species">varidens</tp:taxon-name-part></tp:taxon-name></italic> Abeille, 1878. <xref ref-type="bibr" rid="B24">Dahlbom (1854</xref>: 300) considered <italic><tp:taxon-name><tp:taxon-name-part taxon-name-part-type="genus">Chrysis</tp:taxon-name-part> <tp:taxon-name-part taxon-name-part-type="species">dives</tp:taxon-name-part></tp:taxon-name></italic> as the female (var. <italic>b</italic>) of <italic><tp:taxon-name><tp:taxon-name-part taxon-name-part-type="genus">Chrysis</tp:taxon-name-part> <tp:taxon-name-part taxon-name-part-type="species">pulchella</tp:taxon-name-part></tp:taxon-name></italic> Spinola, 1808, till then known only from a single male. But on the following page of his description of <italic><tp:taxon-name><tp:taxon-name-part taxon-name-part-type="genus">Chrysis</tp:taxon-name-part> <tp:taxon-name-part taxon-name-part-type="species">dives</tp:taxon-name-part></tp:taxon-name></italic> (1854: 301), Dahlbom described <italic><tp:taxon-name><tp:taxon-name-part taxon-name-part-type="genus">Chrysis</tp:taxon-name-part> <tp:taxon-name-part taxon-name-part-type="species">dives</tp:taxon-name-part></tp:taxon-name></italic> as a valid species, not as a variation of <italic><tp:taxon-name><tp:taxon-name-part taxon-name-part-type="genus">Chrysis</tp:taxon-name-part> <tp:taxon-name-part taxon-name-part-type="species">pulchella</tp:taxon-name-part></tp:taxon-name></italic>. The description does not match the current interpretation of the species. The females of <italic><tp:taxon-name><tp:taxon-name-part taxon-name-part-type="genus">Chrysis</tp:taxon-name-part> <tp:taxon-name-part taxon-name-part-type="species">pulchella</tp:taxon-name-part></tp:taxon-name></italic> and of <italic><tp:taxon-name><tp:taxon-name-part taxon-name-part-type="genus">Chrysis</tp:taxon-name-part> <tp:taxon-name-part taxon-name-part-type="species">calimorpha</tp:taxon-name-part></tp:taxon-name></italic> Mocsáry, 1882 <italic>sensu</italic> auctorum (replacement name for <italic><tp:taxon-name><tp:taxon-name-part taxon-name-part-type="genus">Chrysis</tp:taxon-name-part> <tp:taxon-name-part taxon-name-part-type="species">dives</tp:taxon-name-part></tp:taxon-name></italic> Dahlbom (<italic>nec</italic> Lucas, 1849)) have the same size and the shape as conspecific males; they differ from each other by their punctuation on the head and mesosoma, (<xref ref-type="bibr" rid="B109">Rosa 2005</xref>, <xref ref-type="bibr" rid="B110">2006</xref>).</p><!--PageBreak--><p><xref ref-type="bibr" rid="B77">Mocsáry (1882</xref>: 71, 90) observed that the name <italic><tp:taxon-name><tp:taxon-name-part taxon-name-part-type="genus">Chrysis</tp:taxon-name-part> <tp:taxon-name-part taxon-name-part-type="species">dives</tp:taxon-name-part></tp:taxon-name></italic> Dahlbom, 1854 is a junior homonym of <italic><tp:taxon-name><tp:taxon-name-part taxon-name-part-type="genus">Chrysis</tp:taxon-name-part> <tp:taxon-name-part taxon-name-part-type="species">dives</tp:taxon-name-part></tp:taxon-name></italic> Lucas, 1849. Therefore, he replaced the name <italic><tp:taxon-name><tp:taxon-name-part taxon-name-part-type="genus">Chrysis</tp:taxon-name-part> <tp:taxon-name-part taxon-name-part-type="species">dives</tp:taxon-name-part></tp:taxon-name></italic> Dahlbom with <italic><tp:taxon-name><tp:taxon-name-part taxon-name-part-type="genus">Chrysis</tp:taxon-name-part> <tp:taxon-name-part taxon-name-part-type="species">calimorpha</tp:taxon-name-part></tp:taxon-name></italic> Mocsáry. In the same article, <xref ref-type="bibr" rid="B77">Mocsáry (1882</xref>: 71) listed two specimens of <italic><tp:taxon-name><tp:taxon-name-part taxon-name-part-type="genus">Chrysis</tp:taxon-name-part> <tp:taxon-name-part taxon-name-part-type="species">calimorpha</tp:taxon-name-part></tp:taxon-name></italic> collected in central Hungary. Later, <xref ref-type="bibr" rid="B83">Móczár (1965</xref>: 179) designated these two specimens as lecto- and paralectotype of <italic><tp:taxon-name><tp:taxon-name-part taxon-name-part-type="genus">Chrysis</tp:taxon-name-part> <tp:taxon-name-part taxon-name-part-type="species">calimorpha</tp:taxon-name-part></tp:taxon-name></italic>. These two Hungarian specimens do not belong to the type series, because <italic><tp:taxon-name><tp:taxon-name-part taxon-name-part-type="genus">Chrysis</tp:taxon-name-part> <tp:taxon-name-part taxon-name-part-type="species">calimorpha</tp:taxon-name-part></tp:taxon-name></italic> is the replacement name of <italic><tp:taxon-name><tp:taxon-name-part taxon-name-part-type="genus">Chrysis</tp:taxon-name-part> <tp:taxon-name-part taxon-name-part-type="species">dives</tp:taxon-name-part></tp:taxon-name></italic>. The only holotype by monotypy of this species is the Sicilian specimen housed in the Spinola collection. According to Art. 74.2 of the Code when it is demonstrated that a specimen is not a syntype, it automatically loses its status of lectotype. Móczár's lectotype is consequently set aside, since the selected specimen is not a syntype.</p><p>Given the holotype of <italic><tp:taxon-name><tp:taxon-name-part taxon-name-part-type="genus">Chrysis</tp:taxon-name-part> <tp:taxon-name-part taxon-name-part-type="species">dives</tp:taxon-name-part></tp:taxon-name></italic> Dahlbom is almost destroyed, the mesosoma clearly belongs to a different species relative to the current interpretation of <italic><tp:taxon-name><tp:taxon-name-part taxon-name-part-type="genus">Chrysis</tp:taxon-name-part> <tp:taxon-name-part taxon-name-part-type="species">calimorpha</tp:taxon-name-part></tp:taxon-name></italic> <italic>sensu</italic> auctorum, and because the history of the name <italic><tp:taxon-name><tp:taxon-name-part taxon-name-part-type="species">calimorpha</tp:taxon-name-part></tp:taxon-name></italic> is complex, we will ask for the suppression of the type of <italic><tp:taxon-name><tp:taxon-name-part taxon-name-part-type="genus">Chrysis</tp:taxon-name-part> <tp:taxon-name-part taxon-name-part-type="species">dives</tp:taxon-name-part></tp:taxon-name></italic> to the Commission on the ICZN. We designate as neotype of <italic><tp:taxon-name><tp:taxon-name-part taxon-name-part-type="genus">Chrysis</tp:taxon-name-part> <tp:taxon-name-part taxon-name-part-type="species">dives</tp:taxon-name-part></tp:taxon-name></italic> the female of <italic><tp:taxon-name><tp:taxon-name-part taxon-name-part-type="genus">Chrysis</tp:taxon-name-part> <tp:taxon-name-part taxon-name-part-type="species">calimorpha</tp:taxon-name-part></tp:taxon-name></italic> Mocsáry, selected by Móczár as lectotype and bearing the following labels: Rákospalota [= Budapest] 23.V.1879 leg. Biró (Plate <xref ref-type="fig" rid="F14">11</xref>). It belongs to the <italic><tp:taxon-name><tp:taxon-name-part taxon-name-part-type="genus">Chrysis</tp:taxon-name-part> <tp:taxon-name-part taxon-name-part-type="species">pulchella</tp:taxon-name-part></tp:taxon-name></italic> group.</p></tp:treatment-sec><tp:treatment-sec sec-type="Current status"><title>Current status.</title><p><italic><tp:taxon-name><tp:taxon-name-part taxon-name-part-type="genus">Chrysis</tp:taxon-name-part> <tp:taxon-name-part taxon-name-part-type="species">calimorpha</tp:taxon-name-part></tp:taxon-name></italic> Mocsáry, 1882 (<xref ref-type="bibr" rid="B77">Mocsáry 1882</xref>: 71), replacement name for <italic><tp:taxon-name><tp:taxon-name-part taxon-name-part-type="genus">Chrysis</tp:taxon-name-part> <tp:taxon-name-part taxon-name-part-type="species">dives</tp:taxon-name-part></tp:taxon-name></italic> <xref ref-type="bibr" rid="B24">Dahlbom 1854</xref>.</p><fig id="F13" position="float" orientation="portrait"><label>Plate 10.</label><caption><p><italic><tp:taxon-name><tp:taxon-name-part taxon-name-part-type="genus">Chrysis</tp:taxon-name-part> <tp:taxon-name-part taxon-name-part-type="species">dives</tp:taxon-name-part></tp:taxon-name></italic> Dahlbom, holotype <bold>A</bold> Mesosoma and metasoma, dorsal view <bold>B</bold> mesosoma and metasoma, dorso-lateral view.</p></caption><graphic xmlns:xlink="http://www.w3.org/1999/xlink" xlink:href="zookeys-471-001-g013.jpg" position="float" orientation="portrait" xlink:type="simple" id="oo_36935.jpg"/></fig><fig id="F14" position="float" orientation="portrait"><label>Plate 11.</label><caption><p><italic><tp:taxon-name><tp:taxon-name-part taxon-name-part-type="genus">Chrysis</tp:taxon-name-part> <tp:taxon-name-part taxon-name-part-type="species">calimorpha</tp:taxon-name-part></tp:taxon-name></italic> Mocsáry, neotype. <bold>A</bold> Habitus, dorsal view <bold>B</bold> head, frontal view <bold>C</bold> metasoma, lateral view <bold>D</bold> second and third metasomal tergites, dorsal view.</p></caption><graphic xmlns:xlink="http://www.w3.org/1999/xlink" xlink:href="zookeys-471-001-g014.jpg" position="float" orientation="portrait" xlink:type="simple" id="oo_36936.jpg"/></fig></tp:treatment-sec><ref-list><ref id="B24"><mixed-citation xmlns:xlink="http://www.w3.org/1999/xlink" xlink:type="simple"><person-group><name name-style="western"><surname>Dahlbom</surname><given-names>AG</given-names></name></person-group> (<year>1854</year>) <source><tp:taxon-name><tp:taxon-name-part taxon-name-part-type="order">Hymenoptera</tp:taxon-name-part></tp:taxon-name> Europaea praecipue Borealia, formis typicis nonnullis, specierum generumve exoticorum propter nexum systematicum associatis, per familias, genera, species et varietates disposita atque descripta ab Adrea Gustavo Dahlbom. Chrysis in <italic>sensu</italic> Linneano</source>. <volume>Vol. II, F</volume>. <publisher-name>Nicolai</publisher-name>, <publisher-loc>Berlin</publisher-loc>, <size units="page">412 pp</size>.</mixed-citation></ref><ref id="B109"><mixed-citation xmlns:xlink="http://www.w3.org/1999/xlink" xlink:type="simple"><person-group><name name-style="western"><surname>Rosa</surname><given-names>P</given-names></name></person-group> (<year>2005</year>) <article-title>I Crisidi (<tp:taxon-name><tp:taxon-name-part taxon-name-part-type="order">Hymenoptera</tp:taxon-name-part></tp:taxon-name>, <tp:taxon-name><tp:taxon-name-part taxon-name-part-type="family">Chrysididae</tp:taxon-name-part></tp:taxon-name>) del Museo Civico di Storia Naturale di Milano.</article-title><source>Natura (Milano)</source><volume>94</volume>(<issue>2</issue>): <fpage>1</fpage>–<lpage>128</lpage>.</mixed-citation></ref><ref id="B110"><mixed-citation xmlns:xlink="http://www.w3.org/1999/xlink" xlink:type="simple"><person-group><name name-style="western"><surname>Rosa</surname><given-names>P</given-names></name></person-group> (<year>2006</year>) <source>I Crisidi della Valle d’Aosta. Monografie del Museo regionale di Scienze naturali, St.</source><publisher-name>-Pierre</publisher-name>, <publisher-loc>Aosta</publisher-loc>, <size units="page">368 pp</size>.</mixed-citation></ref><ref id="B77"><mixed-citation xmlns:xlink="http://www.w3.org/1999/xlink" xlink:type="simple"><person-group><name name-style="western"><surname>Mocsáry</surname><given-names>A</given-names></name></person-group> (<year>1882</year>) <source><tp:taxon-name><tp:taxon-name-part taxon-name-part-type="family">Chrysididae</tp:taxon-name-part></tp:taxon-name> faunae Hungaricae.</source><publisher-name>Hungarian Academy of Science</publisher-name>, <publisher-loc>Budapest</publisher-loc>, <volume>vol. 3</volume>, <size units="page">94 pp</size>.</mixed-citation></ref><ref id="B83"><mixed-citation xmlns:xlink="http://www.w3.org/1999/xlink" xlink:type="simple"><person-group><name name-style="western"><surname>Móczár</surname><given-names>L</given-names></name></person-group> (<year>1965</year>) <article-title>Weitere Ergebnisse der Revision der Goldwespenfauna des Karpatenbeckens (<tp:taxon-name><tp:taxon-name-part taxon-name-part-type="order">Hymenoptera</tp:taxon-name-part></tp:taxon-name>, Genus: <italic><tp:taxon-name><tp:taxon-name-part taxon-name-part-type="genus">Chrysis</tp:taxon-name-part></tp:taxon-name></italic>).</article-title><source>Acta Zoologica, Zoologische Abteilung des Ungarischen Naturwissenschaftlichen Museums</source><volume>11</volume>: <fpage>168</fpage>–<lpage>180</lpage>.</mixed-citation></ref></ref-list></tp:taxon-treatment>
