# Supplementary material for: Annotated type catalogue of the Chrysididae (Insecta, Hymenoptera) deposited in the collection of Maximilian Spinola (1780–1857), Turin
Source: Zookeys. 2015 Jan 14;(471):1–96. doi: 10.3897/zookeys.471.6558 (PMC4304016; doi:10.3897/zookeys.471.6558)
Supplement: XML Treatment for Chrysis incrassata [file zookeys.471.6558-treatment24.xml]

<!DOCTYPE tp:taxon-treatment
  PUBLIC "-//TaxonX//DTD Taxonomic Treatment Publishing DTD v0 20100105//EN" "tax-treatment-NSO.dtd">
<tp:taxon-treatment xmlns:tp="http://www.plazi.org/taxpub"><tp:treatment-meta><kwd-group><label>Taxon classification</label><kwd><named-content content-type="kingdom">Animalia</named-content></kwd><kwd><named-content content-type="order">Hymenoptera</named-content></kwd><kwd><named-content content-type="family">Chrysididae</named-content></kwd></kwd-group><mixed-citation publication-type="journal"><person-group><name><surname>Rosa</surname><given-names>Paolo</given-names></name><name><surname>Xu</surname><given-names>Zai-fu</given-names></name></person-group><article-title>Annotated type catalogue of the <tp:taxon-name><tp:taxon-name-part taxon-name-part-type="family">Chrysididae</tp:taxon-name-part></tp:taxon-name> (<tp:taxon-name><tp:taxon-name-part taxon-name-part-type="class">Insecta</tp:taxon-name-part></tp:taxon-name>, <tp:taxon-name><tp:taxon-name-part taxon-name-part-type="order">Hymenoptera</tp:taxon-name-part></tp:taxon-name>) deposited in the collection of Maximilian Spinola (1780–1857), Turin</article-title><source>Zookeys</source><day>14</day><month>1</month><year>2015</year><volume>2015</volume><issue>471</issue><fpage>1</fpage><lpage>96</lpage><pub-id pub-id-type="doi">10.3897/zookeys.471.6558</pub-id></mixed-citation></tp:treatment-meta><tp:nomenclature><tp:taxon-name>
                            <tp:taxon-name-part taxon-name-part-type="genus">Chrysis</tp:taxon-name-part>
                            <tp:taxon-name-part taxon-name-part-type="species">incrassata</tp:taxon-name-part>
                        </tp:taxon-name><tp:taxon-authority>Spinola, 1838</tp:taxon-authority><xref ref-type="fig" rid="F20">Plate 17</xref><tp:nomenclature-citation-list><tp:nomenclature-citation><tp:taxon-name><tp:taxon-name-part taxon-name-part-type="genus">Chrysis</tp:taxon-name-part> <tp:taxon-name-part taxon-name-part-type="species">incrassata</tp:taxon-name-part></tp:taxon-name><comment>: <xref ref-type="bibr" rid="B121">Spinola 1838</xref>: 454.</comment></tp:nomenclature-citation></tp:nomenclature-citation-list></tp:nomenclature><tp:treatment-sec sec-type="Type locality"><title>Type locality.</title><p>Corse. "Cette espèce nous a été rapportée de la Corse par M. le docteur Chiesi, de Pise".</p></tp:treatment-sec><tp:treatment-sec sec-type="Material"><title>Material.</title><p><bold>Lectotype</bold> (here designated) ♀. <italic><tp:taxon-name><tp:taxon-name-part taxon-name-part-type="genus">Chrysis</tp:taxon-name-part> <tp:taxon-name-part taxon-name-part-type="species">incrassata</tp:taxon-name-part></tp:taxon-name></italic>, Spin.; D. Chiesi, Corse.</p><p><bold>Paralectotype</bold> 1 ♀. idem.</p><p><bold>Catalogue Casolari &amp; Casolari Moreno.</bold> <italic><tp:taxon-name><tp:taxon-name-part taxon-name-part-type="genus">Chrysis</tp:taxon-name-part> <tp:taxon-name-part taxon-name-part-type="species">incrassata</tp:taxon-name-part></tp:taxon-name></italic>, 1, 51, 12, 2 (box 50).</p></tp:treatment-sec><tp:treatment-sec sec-type="Remarks"><title>Remarks.</title><p><xref ref-type="bibr" rid="B121">Spinola (1838)</xref> did not write how many specimens the type series consisted of. In the Spinola collection, there are two specimens prepared in the same way under one locality written on the main label. These two specimens likely represent syntypes. One of the syntypes is badly damaged by a dermestid attack. We designate a lectotype of <italic><tp:taxon-name><tp:taxon-name-part taxon-name-part-type="genus">Chrysis</tp:taxon-name-part> <tp:taxon-name-part taxon-name-part-type="species">incrassata</tp:taxon-name-part></tp:taxon-name></italic> Spinola using the less damaged of the above two specimens. The lectotype lacks the last flagellomeres of the right antenna and the last tarsi of the right hind leg. The type locality is Corsica and not Egypt, even though <italic><tp:taxon-name><tp:taxon-name-part taxon-name-part-type="genus">Chrysis</tp:taxon-name-part> <tp:taxon-name-part taxon-name-part-type="species">incrassata</tp:taxon-name-part></tp:taxon-name></italic> was described by Spinola in the paper on Egyptian <tp:taxon-name><tp:taxon-name-part taxon-name-part-type="order">Hymenoptera</tp:taxon-name-part></tp:taxon-name>.</p></tp:treatment-sec><tp:treatment-sec sec-type="Current status"><title>Current status.</title><p><italic><tp:taxon-name><tp:taxon-name-part taxon-name-part-type="genus">Pseudospinolia</tp:taxon-name-part> <tp:taxon-name-part taxon-name-part-type="species">incrassata</tp:taxon-name-part></tp:taxon-name></italic> (Spinola, 1838) (transferred by <xref ref-type="bibr" rid="B53">Kimsey and Bohart 1991</xref>: 547).</p><fig id="F20" position="float" orientation="portrait"><label>Plate 17.</label><caption><p><italic><tp:taxon-name><tp:taxon-name-part taxon-name-part-type="genus">Chrysis</tp:taxon-name-part> <tp:taxon-name-part taxon-name-part-type="species">incrassata</tp:taxon-name-part></tp:taxon-name></italic> Spinola, lectotype. <bold>A</bold> Habitus, lateral view <bold>B</bold> head, frontal view <bold>C</bold> head and mesosoma, dorsal view <bold>D</bold> second and third metasomal tergites, dorsal view.</p></caption><graphic xmlns:xlink="http://www.w3.org/1999/xlink" xlink:href="zookeys-471-001-g020.jpg" position="float" orientation="portrait" xlink:type="simple" id="oo_36942.jpg"/></fig></tp:treatment-sec><ref-list><ref id="B121"><mixed-citation xmlns:xlink="http://www.w3.org/1999/xlink" xlink:type="simple"><person-group><name name-style="western"><surname>Spinola</surname><given-names>M</given-names></name></person-group> (<year>1838</year>) <article-title>Comte rendu des Hyménoptères recuillis par M. Fischer pendant son voyage en Égypte, et communiqués par M. le Docteur Waltl a Maximilien Spinola.</article-title><source>Annales de la Société Entomologique de France</source><volume>7</volume>: <fpage>437</fpage>–<lpage>546</lpage>.</mixed-citation></ref><ref id="B53"><mixed-citation xmlns:xlink="http://www.w3.org/1999/xlink" xlink:type="simple"><person-group><name name-style="western"><surname>Kimsey</surname><given-names>LS</given-names></name><name name-style="western"><surname>Bohart</surname><given-names>RM</given-names></name></person-group> (<year>1991</year>) <source>The Chrysidid Wasps of the World.</source><publisher-name>University Press</publisher-name>, <publisher-loc>New York</publisher-loc>, <size units="page">652 pp</size>.</mixed-citation></ref></ref-list></tp:taxon-treatment>
