# Supplementary material for: Annotated type catalogue of the Chrysididae (Insecta, Hymenoptera) deposited in the collection of Maximilian Spinola (1780–1857), Turin
Source: Zookeys. 2015 Jan 14;(471):1–96. doi: 10.3897/zookeys.471.6558 (PMC4304016; doi:10.3897/zookeys.471.6558)
Supplement: XML Treatment for Chrysis pallidicornis [file zookeys.471.6558-treatment31.xml]

<!DOCTYPE tp:taxon-treatment
  PUBLIC "-//TaxonX//DTD Taxonomic Treatment Publishing DTD v0 20100105//EN" "tax-treatment-NSO.dtd">
<tp:taxon-treatment xmlns:tp="http://www.plazi.org/taxpub"><tp:treatment-meta><kwd-group><label>Taxon classification</label><kwd><named-content content-type="kingdom">Animalia</named-content></kwd><kwd><named-content content-type="order">Hymenoptera</named-content></kwd><kwd><named-content content-type="family">Chrysididae</named-content></kwd></kwd-group><mixed-citation publication-type="journal"><person-group><name><surname>Rosa</surname><given-names>Paolo</given-names></name><name><surname>Xu</surname><given-names>Zai-fu</given-names></name></person-group><article-title>Annotated type catalogue of the <tp:taxon-name><tp:taxon-name-part taxon-name-part-type="family">Chrysididae</tp:taxon-name-part></tp:taxon-name> (<tp:taxon-name><tp:taxon-name-part taxon-name-part-type="class">Insecta</tp:taxon-name-part></tp:taxon-name>, <tp:taxon-name><tp:taxon-name-part taxon-name-part-type="order">Hymenoptera</tp:taxon-name-part></tp:taxon-name>) deposited in the collection of Maximilian Spinola (1780–1857), Turin</article-title><source>Zookeys</source><day>14</day><month>1</month><year>2015</year><volume>2015</volume><issue>471</issue><fpage>1</fpage><lpage>96</lpage><pub-id pub-id-type="doi">10.3897/zookeys.471.6558</pub-id></mixed-citation></tp:treatment-meta><tp:nomenclature><tp:taxon-name>
                            <tp:taxon-name-part taxon-name-part-type="genus">Chrysis</tp:taxon-name-part>
                            <tp:taxon-name-part taxon-name-part-type="species">pallidicornis</tp:taxon-name-part>
                        </tp:taxon-name><tp:taxon-authority>Spinola, 1838</tp:taxon-authority><xref ref-type="fig" rid="F25">Plate 22</xref><!--PageBreak--><!--PageBreak--><tp:nomenclature-citation-list><tp:nomenclature-citation><tp:taxon-name><tp:taxon-name-part taxon-name-part-type="genus">Chrysis</tp:taxon-name-part> <tp:taxon-name-part taxon-name-part-type="species">pallidicornis</tp:taxon-name-part></tp:taxon-name><comment>: <xref ref-type="bibr" rid="B121">Spinola 1838</xref>: 451.</comment></tp:nomenclature-citation></tp:nomenclature-citation-list></tp:nomenclature><tp:treatment-sec sec-type="Type locality"><title>Type locality.</title><p>Egypt.</p></tp:treatment-sec><tp:treatment-sec sec-type="Material"><title>Material.</title><p><bold>Lectotype</bold> (here designated) ♀. <italic><tp:taxon-name><tp:taxon-name-part taxon-name-part-type="genus">Chrysis</tp:taxon-name-part> <tp:taxon-name-part taxon-name-part-type="species">pallidicornis</tp:taxon-name-part></tp:taxon-name></italic> m. N. sp., Egitto / 204.</p><p><bold>Paralectotype</bold> 1 ♂, no labels.</p><p><bold>Catalogue Casolari &amp; Casolari Moreno.</bold> <italic><tp:taxon-name><tp:taxon-name-part taxon-name-part-type="genus">Chrysis</tp:taxon-name-part> <tp:taxon-name-part taxon-name-part-type="species">pallidicornis</tp:taxon-name-part></tp:taxon-name></italic>, 1, 23, 0, 2 (box 51).</p></tp:treatment-sec><tp:treatment-sec sec-type="Remarks"><title>Remarks.</title><p>There are two specimens under this name in the Spinola collection: one male and one female. However, they do not exhibit the typical large label at the base of the specimen series. Only the female bears two labels: [204] and [<italic><tp:taxon-name><tp:taxon-name-part taxon-name-part-type="genus">Chrysis</tp:taxon-name-part> <tp:taxon-name-part taxon-name-part-type="species">pallidicornis</tp:taxon-name-part></tp:taxon-name></italic> m. [mihi] n. sp., Egitto] handwritten by Spinola. <xref ref-type="bibr" rid="B64">Linsenmaier (1959)</xref> examined both types. Since it is not mentioned in the original description how many specimens the author examined, Linsenmaier considered both as syntypes. We designate the specimen bearing Spinola’s handwritten labels as lectotype to ensure a correct future identification in this species, which belong to a species-rich and taxonomically currently complicated species group (<xref ref-type="bibr" rid="B132">Zimmermann 1959</xref>). The selected specimen matches Linsenmaier’s interpretation of the species (<xref ref-type="bibr" rid="B64">Linsenmaier 1959</xref>). On Plate <xref ref-type="fig" rid="F25">22</xref>, the type label is erroneously given as holotype instead of lectotype. It belongs to the <italic><tp:taxon-name><tp:taxon-name-part taxon-name-part-type="genus">Chrysis</tp:taxon-name-part> <tp:taxon-name-part taxon-name-part-type="species">pallidicornis</tp:taxon-name-part></tp:taxon-name></italic> group.</p></tp:treatment-sec><tp:treatment-sec sec-type="Current status"><title>Current status.</title><p><italic><tp:taxon-name><tp:taxon-name-part taxon-name-part-type="genus">Chrysis</tp:taxon-name-part> <tp:taxon-name-part taxon-name-part-type="species">pallidicornis</tp:taxon-name-part></tp:taxon-name></italic> Spinola, 1838.</p><fig id="F25" position="float" orientation="portrait"><label>Plate 22.</label><caption><p><italic><tp:taxon-name><tp:taxon-name-part taxon-name-part-type="genus">Chrysis</tp:taxon-name-part> <tp:taxon-name-part taxon-name-part-type="species">pallidicornis</tp:taxon-name-part></tp:taxon-name></italic> Spinola, lectotype <bold>A</bold> Habitus, lateral view <bold>B</bold> head, frontal view <bold>C</bold> mesosoma, dorsal view <bold>D</bold> second and third metasomal tergites, dorsal view.</p></caption><graphic xmlns:xlink="http://www.w3.org/1999/xlink" xlink:href="zookeys-471-001-g025.jpg" position="float" orientation="portrait" xlink:type="simple" id="oo_36947.jpg"/></fig></tp:treatment-sec><ref-list><ref id="B121"><mixed-citation xmlns:xlink="http://www.w3.org/1999/xlink" xlink:type="simple"><person-group><name name-style="western"><surname>Spinola</surname><given-names>M</given-names></name></person-group> (<year>1838</year>) <article-title>Comte rendu des Hyménoptères recuillis par M. Fischer pendant son voyage en Égypte, et communiqués par M. le Docteur Waltl a Maximilien Spinola.</article-title><source>Annales de la Société Entomologique de France</source><volume>7</volume>: <fpage>437</fpage>–<lpage>546</lpage>.</mixed-citation></ref><ref id="B64"><mixed-citation xmlns:xlink="http://www.w3.org/1999/xlink" xlink:type="simple"><person-group><name name-style="western"><surname>Linsenmaier</surname><given-names>W</given-names></name></person-group> (<year>1959</year>) <article-title>Revision der Familie <tp:taxon-name><tp:taxon-name-part taxon-name-part-type="family">Chrysididae</tp:taxon-name-part></tp:taxon-name> (<tp:taxon-name><tp:taxon-name-part taxon-name-part-type="order">Hymenoptera</tp:taxon-name-part></tp:taxon-name>) mit besonderer Berücksichtigung der europäischen Spezies.</article-title><source>Mitteilungen der Schweizerischen Entomologischen Gesellschaft</source><volume>32</volume>: <fpage>1</fpage>–<lpage>232</lpage>.</mixed-citation></ref><ref id="B132"><mixed-citation xmlns:xlink="http://www.w3.org/1999/xlink" xlink:type="simple"><person-group><name name-style="western"><surname>Zimmermann</surname><given-names>S</given-names></name></person-group> (<year>1959</year>) <article-title>Die Artengruppen der <italic><tp:taxon-name><tp:taxon-name-part taxon-name-part-type="genus">Chrysis</tp:taxon-name-part> <tp:taxon-name-part taxon-name-part-type="species">pallidicornis</tp:taxon-name-part></tp:taxon-name></italic> Spin. und der <italic><tp:taxon-name><tp:taxon-name-part taxon-name-part-type="genus">Chrysis</tp:taxon-name-part> <tp:taxon-name-part taxon-name-part-type="species">xanthocera</tp:taxon-name-part></tp:taxon-name></italic> Klug (<tp:taxon-name><tp:taxon-name-part taxon-name-part-type="order">Hymenoptera</tp:taxon-name-part></tp:taxon-name>, <tp:taxon-name><tp:taxon-name-part taxon-name-part-type="family">Chrysididae</tp:taxon-name-part></tp:taxon-name>).</article-title><source>Deutsche Entomologische Zeitschrift</source><volume>6</volume>(<issue>1–3</issue>): <fpage>8</fpage>–<lpage>33</lpage>. doi: <ext-link ext-link-type="doi" xlink:href="10.1002/mmnd.19590060103" xlink:type="simple">10.1002/mmnd.19590060103</ext-link></mixed-citation></ref></ref-list></tp:taxon-treatment>
