# Supplementary material for: Annotated type catalogue of the Chrysididae (Insecta, Hymenoptera) deposited in the collection of Maximilian Spinola (1780–1857), Turin
Source: Zookeys. 2015 Jan 14;(471):1–96. doi: 10.3897/zookeys.471.6558 (PMC4304016; doi:10.3897/zookeys.471.6558)
Supplement: XML Treatment for Chrysis purpurata [file zookeys.471.6558-treatment35.xml]

<!DOCTYPE tp:taxon-treatment
  PUBLIC "-//TaxonX//DTD Taxonomic Treatment Publishing DTD v0 20100105//EN" "tax-treatment-NSO.dtd">
<tp:taxon-treatment xmlns:tp="http://www.plazi.org/taxpub"><tp:treatment-meta><kwd-group><label>Taxon classification</label><kwd><named-content content-type="kingdom">Animalia</named-content></kwd><kwd><named-content content-type="order">Hymenoptera</named-content></kwd><kwd><named-content content-type="family">Chrysididae</named-content></kwd></kwd-group><mixed-citation publication-type="journal"><person-group><name><surname>Rosa</surname><given-names>Paolo</given-names></name><name><surname>Xu</surname><given-names>Zai-fu</given-names></name></person-group><article-title>Annotated type catalogue of the <tp:taxon-name><tp:taxon-name-part taxon-name-part-type="family">Chrysididae</tp:taxon-name-part></tp:taxon-name> (<tp:taxon-name><tp:taxon-name-part taxon-name-part-type="class">Insecta</tp:taxon-name-part></tp:taxon-name>, <tp:taxon-name><tp:taxon-name-part taxon-name-part-type="order">Hymenoptera</tp:taxon-name-part></tp:taxon-name>) deposited in the collection of Maximilian Spinola (1780–1857), Turin</article-title><source>Zookeys</source><day>14</day><month>1</month><year>2015</year><volume>2015</volume><issue>471</issue><fpage>1</fpage><lpage>96</lpage><pub-id pub-id-type="doi">10.3897/zookeys.471.6558</pub-id></mixed-citation></tp:treatment-meta><tp:nomenclature><tp:taxon-name>
                            <tp:taxon-name-part taxon-name-part-type="genus">Chrysis</tp:taxon-name-part>
                            <tp:taxon-name-part taxon-name-part-type="species">purpurata</tp:taxon-name-part>
                        </tp:taxon-name><tp:taxon-authority>Fabricius, 1787</tp:taxon-authority><xref ref-type="fig" rid="F29">Plate 26A</xref><!--PageBreak--><!--PageBreak--><tp:nomenclature-citation-list><tp:nomenclature-citation><tp:taxon-name><tp:taxon-name-part taxon-name-part-type="genus">Chrysis</tp:taxon-name-part> <tp:taxon-name-part taxon-name-part-type="species">purpurata</tp:taxon-name-part></tp:taxon-name><comment>: <xref ref-type="bibr" rid="B33">Fabricius 1787</xref>. ICZN Opinion 1906: 195.</comment></tp:nomenclature-citation></tp:nomenclature-citation-list></tp:nomenclature><tp:treatment-sec sec-type="Material"><title>Material.</title><p><bold>Neotype</bold> ♀. <italic><tp:taxon-name><tp:taxon-name-part taxon-name-part-type="genus">Euchroeus</tp:taxon-name-part> <tp:taxon-name-part taxon-name-part-type="species">purpureus</tp:taxon-name-part></tp:taxon-name></italic> Latr.. – <italic><tp:taxon-name><tp:taxon-name-part taxon-name-part-type="species">purpuratus</tp:taxon-name-part></tp:taxon-name></italic>, (<italic><tp:taxon-name><tp:taxon-name-part taxon-name-part-type="genus">Chrysis</tp:taxon-name-part></tp:taxon-name></italic>) Fab. Coll. Latr., Fr. mérid. // <italic><tp:taxon-name><tp:taxon-name-part taxon-name-part-type="genus">Chrysis</tp:taxon-name-part> <tp:taxon-name-part taxon-name-part-type="species">purpurata</tp:taxon-name-part></tp:taxon-name></italic> F. 1787 <bold>Neotypus</bold> M. Pavesi &amp; F. Strumia det. 1998.</p><p><bold>Catalogue Casolari &amp; Casolari Moreno.</bold> <italic><tp:taxon-name><tp:taxon-name-part taxon-name-part-type="genus">Euchraeus</tp:taxon-name-part> <tp:taxon-name-part taxon-name-part-type="species">purpureus</tp:taxon-name-part></tp:taxon-name></italic>, 149, 99, 51, 4 (box 52).</p></tp:treatment-sec><tp:treatment-sec sec-type="Remarks"><title>Remarks.</title><p><xref ref-type="bibr" rid="B52">Kimsey (1988</xref>: 272) designated the lectotype of <italic><tp:taxon-name><tp:taxon-name-part taxon-name-part-type="genus">Chrysis</tp:taxon-name-part> <tp:taxon-name-part taxon-name-part-type="species">purpurata</tp:taxon-name-part></tp:taxon-name></italic> at ZMUC, based on one specimen labelled <italic><tp:taxon-name><tp:taxon-name-part taxon-name-part-type="genus">Chrysis</tp:taxon-name-part> <tp:taxon-name-part taxon-name-part-type="species">purpurata</tp:taxon-name-part></tp:taxon-name></italic> but belonging to another species: <italic><tp:taxon-name><tp:taxon-name-part taxon-name-part-type="genus">Chrysis</tp:taxon-name-part> <tp:taxon-name-part taxon-name-part-type="species">iris</tp:taxon-name-part></tp:taxon-name></italic> Christ, 1791. The consequence was that the generic name <italic><tp:taxon-name><tp:taxon-name-part taxon-name-part-type="genus">Euchroeus</tp:taxon-name-part></tp:taxon-name></italic> Latreille, 1809 became a junior synonym of <italic><tp:taxon-name><tp:taxon-name-part taxon-name-part-type="genus">Chrysis</tp:taxon-name-part></tp:taxon-name></italic> Linnaeus, 1761 (<xref ref-type="bibr" rid="B103">Pavesi and Strumia 1997</xref>) and the generic name <italic><tp:taxon-name><tp:taxon-name-part taxon-name-part-type="genus">Euchroeus</tp:taxon-name-part></tp:taxon-name></italic> was replaced by the first available name: <italic><tp:taxon-name><tp:taxon-name-part taxon-name-part-type="genus">Brugmoia</tp:taxon-name-part></tp:taxon-name></italic> Radoszkowski, 1877. The species formerly known as <italic><tp:taxon-name><tp:taxon-name-part taxon-name-part-type="genus">Euchroeus</tp:taxon-name-part> <tp:taxon-name-part taxon-name-part-type="species">purpuratus</tp:taxon-name-part></tp:taxon-name></italic> auctorum was replaced by the name <italic><tp:taxon-name><tp:taxon-name-part taxon-name-part-type="genus">Brugmoia</tp:taxon-name-part> <tp:taxon-name-part taxon-name-part-type="species">quadrata</tp:taxon-name-part></tp:taxon-name></italic> (Shuckard, 1837). The Commission on the ICZN approved the documentations provided by <xref ref-type="bibr" rid="B103">Pavesi and Strumia (1997)</xref> as valid and suppressed the lectotype designated by Kimsey and conserved the generic name <italic><tp:taxon-name><tp:taxon-name-part taxon-name-part-type="genus">Euchroeus</tp:taxon-name-part></tp:taxon-name></italic> Latreille and the specific name <italic><tp:taxon-name><tp:taxon-name-part taxon-name-part-type="species">purpurata</tp:taxon-name-part></tp:taxon-name></italic> Fabricius. Pavesi and Strumia (<xref ref-type="bibr" rid="B46">ICZN 1998</xref>) designated the neotype of <italic><tp:taxon-name><tp:taxon-name-part taxon-name-part-type="genus">Chrysis</tp:taxon-name-part> <tp:taxon-name-part taxon-name-part-type="species">purpurata</tp:taxon-name-part></tp:taxon-name></italic> in the Spinola collection.</p></tp:treatment-sec><tp:treatment-sec sec-type="Current status"><title>Current status.</title><p><italic><tp:taxon-name><tp:taxon-name-part taxon-name-part-type="genus">Euchroeus</tp:taxon-name-part> <tp:taxon-name-part taxon-name-part-type="species">purpuratus</tp:taxon-name-part></tp:taxon-name></italic> (Fabricius, 1787) (transferred by <xref ref-type="bibr" rid="B56">Latreille 1809</xref>).</p><fig id="F29" position="float" orientation="portrait"><label>Plate 26.</label><caption><p><bold>A</bold> <italic><tp:taxon-name><tp:taxon-name-part taxon-name-part-type="genus">Chrysis</tp:taxon-name-part> <tp:taxon-name-part taxon-name-part-type="species">purpurata</tp:taxon-name-part></tp:taxon-name></italic> Fabricius, neotype, habitus, lateral view <bold>B</bold> <italic><tp:taxon-name><tp:taxon-name-part taxon-name-part-type="genus">Chrysis</tp:taxon-name-part> <tp:taxon-name-part taxon-name-part-type="species">splendens</tp:taxon-name-part></tp:taxon-name></italic> Dahlbom, lectotype, head and mesosoma, dorsal view <bold>C</bold> <italic><tp:taxon-name><tp:taxon-name-part taxon-name-part-type="genus">Hedychrum</tp:taxon-name-part> <tp:taxon-name-part taxon-name-part-type="species">virens</tp:taxon-name-part></tp:taxon-name></italic> Dahlbom, lectotype, habitus, dorsal view <bold>D</bold> <italic><tp:taxon-name><tp:taxon-name-part taxon-name-part-type="genus">Spinolia</tp:taxon-name-part> <tp:taxon-name-part taxon-name-part-type="species">magnifica</tp:taxon-name-part></tp:taxon-name></italic> Dahlbom, holotype, habitus, dorsal view.</p></caption><graphic xmlns:xlink="http://www.w3.org/1999/xlink" xlink:href="zookeys-471-001-g029.jpg" position="float" orientation="portrait" xlink:type="simple" id="oo_36951.jpg"/></fig></tp:treatment-sec><ref-list><ref id="B33"><mixed-citation xmlns:xlink="http://www.w3.org/1999/xlink" xlink:type="simple"><person-group><name name-style="western"><surname>Fabricius</surname><given-names>JC</given-names></name></person-group> (<year>1787</year>) <source>Mantissa insectorum, sistens eorum species nuper detectus adiectis characteribus genericis, differentiis specificis, emendationibus, observationibus</source>, <volume>Tomus I</volume>. <publisher-name>CG Proft</publisher-name>, <publisher-loc>Hafniae</publisher-loc>, <size units="page">348 pp</size>. doi: <ext-link ext-link-type="doi" xlink:href="10.5962/bhl.title.36471" xlink:type="simple">10.5962/bhl.title.36471</ext-link></mixed-citation></ref><ref id="B52"><mixed-citation xmlns:xlink="http://www.w3.org/1999/xlink" xlink:type="simple"><person-group><name name-style="western"><surname>Kimsey</surname><given-names>LS</given-names></name></person-group> (<year>1988</year>) <article-title>The identity of three Fabrician Chrysidid species (<tp:taxon-name><tp:taxon-name-part taxon-name-part-type="order">Hymenoptera</tp:taxon-name-part></tp:taxon-name>).</article-title><source>Psyche</source><volume>94</volume>(<issue>3–4</issue>): <fpage>271</fpage>–<lpage>274</lpage>. doi: <ext-link ext-link-type="doi" xlink:href="10.1155/1987/43787" xlink:type="simple">10.1155/1987/43787</ext-link></mixed-citation></ref><ref id="B103"><mixed-citation xmlns:xlink="http://www.w3.org/1999/xlink" xlink:type="simple"><person-group><name name-style="western"><surname>Pavesi</surname><given-names>M</given-names></name><name name-style="western"><surname>Strumia</surname><given-names>F</given-names></name></person-group> (<year>1997</year>) <article-title>Case 2988. <italic><tp:taxon-name><tp:taxon-name-part taxon-name-part-type="genus">Euchroeus</tp:taxon-name-part></tp:taxon-name></italic> Latreille, 1809 and <italic><tp:taxon-name><tp:taxon-name-part taxon-name-part-type="genus">Chrysis</tp:taxon-name-part> <tp:taxon-name-part taxon-name-part-type="species">purpurata</tp:taxon-name-part></tp:taxon-name></italic> Fabricius, 1787 (currently <italic><tp:taxon-name><tp:taxon-name-part taxon-name-part-type="genus">E.</tp:taxon-name-part> <tp:taxon-name-part taxon-name-part-type="species">purpuratus</tp:taxon-name-part></tp:taxon-name></italic>) (<tp:taxon-name><tp:taxon-name-part taxon-name-part-type="class">Insecta</tp:taxon-name-part></tp:taxon-name>, <tp:taxon-name><tp:taxon-name-part taxon-name-part-type="order">Hymenoptera</tp:taxon-name-part></tp:taxon-name>): proposed conservation of usage; and <italic><tp:taxon-name><tp:taxon-name-part taxon-name-part-type="genus">Chrysis</tp:taxon-name-part> <tp:taxon-name-part taxon-name-part-type="species">gloriosa</tp:taxon-name-part></tp:taxon-name></italic> Fabricius, 1793: proposed suppression of the specific name.</article-title><source>Bulletin of Zoologial Nomenclature</source><volume>54</volume>(<issue>1</issue>): <fpage>26</fpage>–<lpage>30</lpage>.</mixed-citation></ref><ref id="B46"><mixed-citation xmlns:xlink="http://www.w3.org/1999/xlink" xlink:type="simple"><institution xlink:type="simple">ICZN</institution> (<year>1998</year>) <article-title>Opinion 1906. <italic><tp:taxon-name><tp:taxon-name-part taxon-name-part-type="genus">Euchroeus</tp:taxon-name-part></tp:taxon-name></italic> Latreille, 1809 (<tp:taxon-name><tp:taxon-name-part taxon-name-part-type="class">Insecta</tp:taxon-name-part></tp:taxon-name>, <tp:taxon-name><tp:taxon-name-part taxon-name-part-type="order">Hymenoptera</tp:taxon-name-part></tp:taxon-name>): conserved; <italic><tp:taxon-name><tp:taxon-name-part taxon-name-part-type="genus">Chrysis</tp:taxon-name-part> <tp:taxon-name-part taxon-name-part-type="species">purpurata</tp:taxon-name-part></tp:taxon-name></italic> Fabricius, 1787 (currently <italic><tp:taxon-name><tp:taxon-name-part taxon-name-part-type="genus">Euchroeus</tp:taxon-name-part> <tp:taxon-name-part taxon-name-part-type="species">purpuratus</tp:taxon-name-part></tp:taxon-name></italic>): specific name conserved; and <italic><tp:taxon-name><tp:taxon-name-part taxon-name-part-type="genus">Chrysis</tp:taxon-name-part> <tp:taxon-name-part taxon-name-part-type="species">gloriosa</tp:taxon-name-part></tp:taxon-name></italic> Fabricius, 1793: specific name suppressed.</article-title><source>Bulletin of Zoological Nomenclature</source><volume>55</volume>(<issue>3</issue>): <fpage>194</fpage>–<lpage>196</lpage>.</mixed-citation></ref><ref id="B56"><mixed-citation xmlns:xlink="http://www.w3.org/1999/xlink" xlink:type="simple"><person-group><name name-style="western"><surname>Latreille</surname><given-names>PA</given-names></name></person-group> (<year>1809</year>) <source>Genera Crustaceorum et Insectorum secundum ordinem naturalem in familias disposita, iconibus exemplisque plurimis explicata. Tomus quartus et ultimus.</source><publisher-name>Amand Koenig</publisher-name>, <publisher-loc>Parisiis et Argentorati</publisher-loc>, <size units="page">399 pp</size>.</mixed-citation></ref></ref-list></tp:taxon-treatment>
