# Supplementary material for: Annotated type catalogue of the Chrysididae (Insecta, Hymenoptera) deposited in the collection of Maximilian Spinola (1780–1857), Turin
Source: Zookeys. 2015 Jan 14;(471):1–96. doi: 10.3897/zookeys.471.6558 (PMC4304016; doi:10.3897/zookeys.471.6558)
Supplement: XML Treatment for Chrysis reichei [file zookeys.471.6558-treatment38.xml]

<!DOCTYPE tp:taxon-treatment
  PUBLIC "-//TaxonX//DTD Taxonomic Treatment Publishing DTD v0 20100105//EN" "tax-treatment-NSO.dtd">
<tp:taxon-treatment xmlns:tp="http://www.plazi.org/taxpub"><tp:treatment-meta><kwd-group><label>Taxon classification</label><kwd><named-content content-type="kingdom">Animalia</named-content></kwd><kwd><named-content content-type="order">Hymenoptera</named-content></kwd><kwd><named-content content-type="family">Chrysididae</named-content></kwd></kwd-group><mixed-citation publication-type="journal"><person-group><name><surname>Rosa</surname><given-names>Paolo</given-names></name><name><surname>Xu</surname><given-names>Zai-fu</given-names></name></person-group><article-title>Annotated type catalogue of the <tp:taxon-name><tp:taxon-name-part taxon-name-part-type="family">Chrysididae</tp:taxon-name-part></tp:taxon-name> (<tp:taxon-name><tp:taxon-name-part taxon-name-part-type="class">Insecta</tp:taxon-name-part></tp:taxon-name>, <tp:taxon-name><tp:taxon-name-part taxon-name-part-type="order">Hymenoptera</tp:taxon-name-part></tp:taxon-name>) deposited in the collection of Maximilian Spinola (1780–1857), Turin</article-title><source>Zookeys</source><day>14</day><month>1</month><year>2015</year><volume>2015</volume><issue>471</issue><fpage>1</fpage><lpage>96</lpage><pub-id pub-id-type="doi">10.3897/zookeys.471.6558</pub-id></mixed-citation></tp:treatment-meta><tp:nomenclature><tp:taxon-name>
                            <tp:taxon-name-part taxon-name-part-type="genus">Chrysis</tp:taxon-name-part>
                            <tp:taxon-name-part taxon-name-part-type="species">reichei</tp:taxon-name-part>
                        </tp:taxon-name><tp:taxon-authority>Dahlbom, 1854</tp:taxon-authority><xref ref-type="fig" rid="F32">Plate 29</xref><tp:nomenclature-citation-list><tp:nomenclature-citation><tp:taxon-name><tp:taxon-name-part taxon-name-part-type="genus">Chrysis</tp:taxon-name-part> <tp:taxon-name-part taxon-name-part-type="species">reichei</tp:taxon-name-part></tp:taxon-name><comment>: <xref ref-type="bibr" rid="B24">Dahlbom 1854</xref>: 218.</comment></tp:nomenclature-citation></tp:nomenclature-citation-list></tp:nomenclature><tp:treatment-sec sec-type="Type locality"><title>Type locality.</title><p>"Habitat in Africa meridionali ad Caput bonae spei, Mus. D. Spinolae".</p></tp:treatment-sec><tp:treatment-sec sec-type="Material"><title>Material.</title><p><bold>Holotype</bold> ♀. <italic><tp:taxon-name><tp:taxon-name-part taxon-name-part-type="genus">Chrysis</tp:taxon-name-part> <tp:taxon-name-part taxon-name-part-type="species">reichei</tp:taxon-name-part></tp:taxon-name></italic>, Spin. D. Reiche Coromandal.</p><p><bold>Catalogue Casolari &amp; Casolari Moreno.</bold> <italic><tp:taxon-name><tp:taxon-name-part taxon-name-part-type="genus">Chrysis</tp:taxon-name-part> <tp:taxon-name-part taxon-name-part-type="species">reichei</tp:taxon-name-part></tp:taxon-name></italic>, 1, 55, 75, 1 (box 51).</p></tp:treatment-sec><tp:treatment-sec sec-type="Remarks"><title>Remarks.</title><p><xref ref-type="bibr" rid="B121">Spinola (1838</xref>: 448) described <italic><tp:taxon-name><tp:taxon-name-part taxon-name-part-type="genus">Pyria</tp:taxon-name-part> <tp:taxon-name-part taxon-name-part-type="species">reichei</tp:taxon-name-part></tp:taxon-name></italic> (currently <italic><tp:taxon-name><tp:taxon-name-part taxon-name-part-type="genus">Chrysis</tp:taxon-name-part> <tp:taxon-name-part taxon-name-part-type="species">lincea</tp:taxon-name-part></tp:taxon-name></italic> Fabricius, 1775) based on one specimen collected by Reiche at Cape of Good Hope, in South Africa. <xref ref-type="bibr" rid="B24">Dahlbom (1854</xref>: 218) described a new species based on another specimen received from Spinola under the name <italic><tp:taxon-name><tp:taxon-name-part taxon-name-part-type="genus">Chrysis</tp:taxon-name-part> <tp:taxon-name-part taxon-name-part-type="species">reichei</tp:taxon-name-part></tp:taxon-name></italic> and collected at Coromandel in the province of Minas Gerais in Brazil. This species is clearly different from <italic><tp:taxon-name><tp:taxon-name-part taxon-name-part-type="genus">Pyria</tp:taxon-name-part> <tp:taxon-name-part taxon-name-part-type="species">reichei</tp:taxon-name-part></tp:taxon-name></italic> Spinola. <xref ref-type="bibr" rid="B24">Dahlbom (1854)</xref> redescribed the species because the specimen received earlier did not match the original description. However, he actually described a new species, confused the type locality Coromandel, Brazil, with Coromandal, which is in South Africa, Mpumalanga State. The holotype of <italic><tp:taxon-name><tp:taxon-name-part taxon-name-part-type="genus">Pyria</tp:taxon-name-part> <tp:taxon-name-part taxon-name-part-type="species">reichei</tp:taxon-name-part></tp:taxon-name></italic> Spinola is currently considered lost. It belongs to the <italic><tp:taxon-name><tp:taxon-name-part taxon-name-part-type="species">ignita</tp:taxon-name-part></tp:taxon-name></italic> group.</p></tp:treatment-sec><tp:treatment-sec sec-type="Current status"><title>Current status.</title><p><italic><tp:taxon-name><tp:taxon-name-part taxon-name-part-type="genus">Chrysis</tp:taxon-name-part> <tp:taxon-name-part taxon-name-part-type="species">brasiliensis</tp:taxon-name-part></tp:taxon-name></italic> Brullé, 1846 (synonymised by <xref ref-type="bibr" rid="B53">Kimsey and Bohart 1991</xref>: 391).</p><fig id="F32" position="float" orientation="portrait"><label>Plate 29.</label><caption><p><italic><tp:taxon-name><tp:taxon-name-part taxon-name-part-type="genus">Chrysis</tp:taxon-name-part> <tp:taxon-name-part taxon-name-part-type="species">reichei</tp:taxon-name-part></tp:taxon-name></italic> Dahlbom, holotype <bold>A</bold> Habitus, lateral view <bold>B</bold> head, frontal view <bold>C</bold> head and mesosoma, lateral view <bold>D</bold> second and third metasomal tergites, dorsal view.</p></caption><graphic xmlns:xlink="http://www.w3.org/1999/xlink" xlink:href="zookeys-471-001-g032.jpg" position="float" orientation="portrait" xlink:type="simple" id="oo_36954.jpg"/></fig></tp:treatment-sec><ref-list><ref id="B24"><mixed-citation xmlns:xlink="http://www.w3.org/1999/xlink" xlink:type="simple"><person-group><name name-style="western"><surname>Dahlbom</surname><given-names>AG</given-names></name></person-group> (<year>1854</year>) <source><tp:taxon-name><tp:taxon-name-part taxon-name-part-type="order">Hymenoptera</tp:taxon-name-part></tp:taxon-name> Europaea praecipue Borealia, formis typicis nonnullis, specierum generumve exoticorum propter nexum systematicum associatis, per familias, genera, species et varietates disposita atque descripta ab Adrea Gustavo Dahlbom. Chrysis in <italic>sensu</italic> Linneano</source>. <volume>Vol. II, F</volume>. <publisher-name>Nicolai</publisher-name>, <publisher-loc>Berlin</publisher-loc>, <size units="page">412 pp</size>.</mixed-citation></ref><ref id="B121"><mixed-citation xmlns:xlink="http://www.w3.org/1999/xlink" xlink:type="simple"><person-group><name name-style="western"><surname>Spinola</surname><given-names>M</given-names></name></person-group> (<year>1838</year>) <article-title>Comte rendu des Hyménoptères recuillis par M. Fischer pendant son voyage en Égypte, et communiqués par M. le Docteur Waltl a Maximilien Spinola.</article-title><source>Annales de la Société Entomologique de France</source><volume>7</volume>: <fpage>437</fpage>–<lpage>546</lpage>.</mixed-citation></ref><ref id="B53"><mixed-citation xmlns:xlink="http://www.w3.org/1999/xlink" xlink:type="simple"><person-group><name name-style="western"><surname>Kimsey</surname><given-names>LS</given-names></name><name name-style="western"><surname>Bohart</surname><given-names>RM</given-names></name></person-group> (<year>1991</year>) <source>The Chrysidid Wasps of the World.</source><publisher-name>University Press</publisher-name>, <publisher-loc>New York</publisher-loc>, <size units="page">652 pp</size>.</mixed-citation></ref></ref-list></tp:taxon-treatment>
