# Supplementary material for: Annotated type catalogue of the Chrysididae (Insecta, Hymenoptera) deposited in the collection of Maximilian Spinola (1780–1857), Turin
Source: Zookeys. 2015 Jan 14;(471):1–96. doi: 10.3897/zookeys.471.6558 (PMC4304016; doi:10.3897/zookeys.471.6558)
Supplement: XML Treatment for Chrysis succinctula [file zookeys.471.6558-treatment45.xml]

<!DOCTYPE tp:taxon-treatment
  PUBLIC "-//TaxonX//DTD Taxonomic Treatment Publishing DTD v0 20100105//EN" "tax-treatment-NSO.dtd">
<tp:taxon-treatment xmlns:tp="http://www.plazi.org/taxpub"><tp:treatment-meta><kwd-group><label>Taxon classification</label><kwd><named-content content-type="kingdom">Animalia</named-content></kwd><kwd><named-content content-type="order">Hymenoptera</named-content></kwd><kwd><named-content content-type="family">Chrysididae</named-content></kwd></kwd-group><mixed-citation publication-type="journal"><person-group><name><surname>Rosa</surname><given-names>Paolo</given-names></name><name><surname>Xu</surname><given-names>Zai-fu</given-names></name></person-group><article-title>Annotated type catalogue of the <tp:taxon-name><tp:taxon-name-part taxon-name-part-type="family">Chrysididae</tp:taxon-name-part></tp:taxon-name> (<tp:taxon-name><tp:taxon-name-part taxon-name-part-type="class">Insecta</tp:taxon-name-part></tp:taxon-name>, <tp:taxon-name><tp:taxon-name-part taxon-name-part-type="order">Hymenoptera</tp:taxon-name-part></tp:taxon-name>) deposited in the collection of Maximilian Spinola (1780–1857), Turin</article-title><source>Zookeys</source><day>14</day><month>1</month><year>2015</year><volume>2015</volume><issue>471</issue><fpage>1</fpage><lpage>96</lpage><pub-id pub-id-type="doi">10.3897/zookeys.471.6558</pub-id></mixed-citation></tp:treatment-meta><tp:nomenclature><tp:taxon-name>
                            <tp:taxon-name-part taxon-name-part-type="genus">Chrysis</tp:taxon-name-part>
                            <tp:taxon-name-part taxon-name-part-type="species">succinctula</tp:taxon-name-part>
                        </tp:taxon-name><tp:taxon-authority>Dahlbom, 1854</tp:taxon-authority><xref ref-type="fig" rid="F36">Plate 33</xref><!--PageBreak--><!--PageBreak--><tp:nomenclature-citation-list><tp:nomenclature-citation><tp:taxon-name><tp:taxon-name-part taxon-name-part-type="genus">Chrysis</tp:taxon-name-part> <tp:taxon-name-part taxon-name-part-type="species">succinctula</tp:taxon-name-part></tp:taxon-name><comment>: <xref ref-type="bibr" rid="B24">Dahlbom 1854</xref>: 179.</comment></tp:nomenclature-citation></tp:nomenclature-citation-list></tp:nomenclature><tp:treatment-sec sec-type="Type locality"><title>Type locality.</title><p>"Habitat in Europa media et meridionali ad Berolinum, D. Klug ad Genuam D. Spinola; ad Milanum, D. Christophori."</p></tp:treatment-sec><tp:treatment-sec sec-type="Material"><title>Material.</title><p><bold>Lectotype</bold> (here designated) ♀. <italic><tp:taxon-name><tp:taxon-name-part taxon-name-part-type="genus">Chrysis</tp:taxon-name-part> <tp:taxon-name-part taxon-name-part-type="species">succinctula</tp:taxon-name-part></tp:taxon-name></italic>, Sp. n. sp. cum var. - <italic><tp:taxon-name><tp:taxon-name-part taxon-name-part-type="genus">Chrysis</tp:taxon-name-part> <tp:taxon-name-part taxon-name-part-type="species">assimilis</tp:taxon-name-part></tp:taxon-name></italic>, De Crist. Genes [Genova] et Milan.</p><p><bold>Paralectotype</bold> 1 ♀. idem.</p><p><bold>Catalogue Casolari &amp; Casolari Moreno.</bold> <italic><tp:taxon-name><tp:taxon-name-part taxon-name-part-type="genus">Chrysis</tp:taxon-name-part> <tp:taxon-name-part taxon-name-part-type="species">succinctula</tp:taxon-name-part></tp:taxon-name></italic>, 1, 110/160, 0, 3 (box 51).</p></tp:treatment-sec><tp:treatment-sec sec-type="Remarks"><title>Remarks.</title><p>The description of <italic><tp:taxon-name><tp:taxon-name-part taxon-name-part-type="genus">Chrysis</tp:taxon-name-part> <tp:taxon-name-part taxon-name-part-type="species">succinctula</tp:taxon-name-part></tp:taxon-name></italic> is based on at least three specimens: two Italian specimens collected at Genoa and Milan (listed under the unpublished names <italic><tp:taxon-name><tp:taxon-name-part taxon-name-part-type="genus">Chrysis</tp:taxon-name-part> <tp:taxon-name-part taxon-name-part-type="species">succinctula</tp:taxon-name-part></tp:taxon-name></italic> and <italic><tp:taxon-name><tp:taxon-name-part taxon-name-part-type="genus">Chrysis</tp:taxon-name-part> <tp:taxon-name-part taxon-name-part-type="species">assimilis</tp:taxon-name-part></tp:taxon-name></italic> De Cristofori) housed in the Spinola collection and the third one from the MNHU (Klug), without locality. We were not able to find the specimen in MNHU. It was presumably destroyed or merged with samples of other species and now cannot be identified as syntype any more. In the Spinola collection, there are two syntypes and a third specimen collected in Corsica and belonging to the species <italic><tp:taxon-name><tp:taxon-name-part taxon-name-part-type="genus">Chrysis</tp:taxon-name-part> <tp:taxon-name-part taxon-name-part-type="species">pseudogribodoi</tp:taxon-name-part></tp:taxon-name></italic> Linsenmaier, most likely added in the column after the death of Spinola. In any case, it does not belong to the type series. The two syntypes do not match the current interpretation of the species given by <xref ref-type="bibr" rid="B64">Linsenmaier (1959</xref>: 115), since they belong to the species <italic><tp:taxon-name><tp:taxon-name-part taxon-name-part-type="genus">Chrysis</tp:taxon-name-part> <tp:taxon-name-part taxon-name-part-type="species">germari</tp:taxon-name-part></tp:taxon-name></italic> Wesmael, 1839. The description and the drawings given by Dahlbom agree with this new synonymy. Dahlbom described <italic><tp:taxon-name><tp:taxon-name-part taxon-name-part-type="species">succinctula</tp:taxon-name-part></tp:taxon-name></italic> in his third "<italic><tp:taxon-name><tp:taxon-name-part taxon-name-part-type="genus">Phalanx</tp:taxon-name-part></tp:taxon-name></italic>" (<italic>Chrysides ano unidentate</italic>) and placed in this group only two species: <italic><tp:taxon-name><tp:taxon-name-part taxon-name-part-type="genus">Chrysis</tp:taxon-name-part> <tp:taxon-name-part taxon-name-part-type="species">succinctula</tp:taxon-name-part></tp:taxon-name></italic> and <italic><tp:taxon-name><tp:taxon-name-part taxon-name-part-type="genus">Chrysis</tp:taxon-name-part> <tp:taxon-name-part taxon-name-part-type="species">leachii</tp:taxon-name-part></tp:taxon-name></italic> Shuchard, 1837. Both <italic><tp:taxon-name><tp:taxon-name-part taxon-name-part-type="genus">Chrysis</tp:taxon-name-part> <tp:taxon-name-part taxon-name-part-type="species">germari</tp:taxon-name-part></tp:taxon-name></italic> and <italic><tp:taxon-name><tp:taxon-name-part taxon-name-part-type="genus">Chrysis</tp:taxon-name-part> <tp:taxon-name-part taxon-name-part-type="species">leachii</tp:taxon-name-part></tp:taxon-name></italic> have the last tergite with a visible tooth or emargination. Even Dahlbom’s description of <italic><tp:taxon-name><tp:taxon-name-part taxon-name-part-type="genus">Chrysis</tp:taxon-name-part> <tp:taxon-name-part taxon-name-part-type="species">succinctula</tp:taxon-name-part></tp:taxon-name></italic> does not exclude synonymy with <italic><tp:taxon-name><tp:taxon-name-part taxon-name-part-type="genus">Chrysis</tp:taxon-name-part> <tp:taxon-name-part taxon-name-part-type="species">germari</tp:taxon-name-part></tp:taxon-name></italic>: "<italic>Pronotum 1. cyaneum 1. violascens, antice fascia aut fasciola viridi-aurea; dorsulum saturatius aureum; scutellum 1. concolor 1. viride l. cyaneum</italic>". <xref ref-type="bibr" rid="B24">Dahlbom (1854</xref>: 137) considered as <italic><tp:taxon-name><tp:taxon-name-part taxon-name-part-type="genus">Chrysis</tp:taxon-name-part> <tp:taxon-name-part taxon-name-part-type="species">germari</tp:taxon-name-part></tp:taxon-name></italic> the only dimorphic male of this species, which is without teeth on the anal margin. He placed the male of <italic><tp:taxon-name><tp:taxon-name-part taxon-name-part-type="genus">Chrysis</tp:taxon-name-part> <tp:taxon-name-part taxon-name-part-type="species">germari</tp:taxon-name-part></tp:taxon-name></italic> in his first "<italic><tp:taxon-name><tp:taxon-name-part taxon-name-part-type="genus">Phalanx</tp:taxon-name-part></tp:taxon-name></italic>". The description was based on one specimen received by Zetterstedt and still housed in his collection in Lund ("<italic>Habitat in Europa meridionali rar.; in Croatia a D. Germar detecta</italic> [the type]; <italic>in insula Melita maris mediterranei a D. Antonio Schembri inventa, teste D. Zetterstedt qui specimen Melitense mihi dono dedit</italic>"). Dahlbom’s interpretation of this species as <italic><tp:taxon-name><tp:taxon-name-part taxon-name-part-type="genus">Chrysis</tp:taxon-name-part> <tp:taxon-name-part taxon-name-part-type="species">germari</tp:taxon-name-part></tp:taxon-name></italic> was confirmed by other authors (e.g. <xref ref-type="bibr" rid="B30">Eversmann 1857</xref>: 555). The only doubt relates to the third syntype; this specimen (not found in MNHU) with "<italic>scutellum cyaneum</italic>" could be related to any other species of the <italic><tp:taxon-name><tp:taxon-name-part taxon-name-part-type="species">succincta</tp:taxon-name-part></tp:taxon-name></italic> group. However, the drawings to Dahlboms description (plate IX; figs. 101a, b, c) are clear and depict <italic><tp:taxon-name><tp:taxon-name-part taxon-name-part-type="genus">Chrysis</tp:taxon-name-part> <tp:taxon-name-part taxon-name-part-type="species">succinctula</tp:taxon-name-part></tp:taxon-name></italic> with the main features of <italic><tp:taxon-name><tp:taxon-name-part taxon-name-part-type="genus">Chrysis</tp:taxon-name-part> <tp:taxon-name-part taxon-name-part-type="species">germari</tp:taxon-name-part></tp:taxon-name></italic>.</p><p>We select from the above specimens the only specimen in good condition as a lectotype, since the second syntype is severly damaged and its metasoma is glued to the mesosoma. The lectotype is missing the last two flagellomeres of the right antenna. <!--PageBreak--> The lectotype designation is given to prevent a future incorrect designation of the lectotype based on the third specimen not belonging to the syntype series; this specimen has a similar colour to <italic><tp:taxon-name><tp:taxon-name-part taxon-name-part-type="genus">Chrysis</tp:taxon-name-part> <tp:taxon-name-part taxon-name-part-type="species">succinctula</tp:taxon-name-part></tp:taxon-name></italic> <italic>sensu</italic> Linsenmaier and might create confusion. We therefore propose <italic><tp:taxon-name><tp:taxon-name-part taxon-name-part-type="genus">Chrysis</tp:taxon-name-part> <tp:taxon-name-part taxon-name-part-type="species">succinctula</tp:taxon-name-part></tp:taxon-name></italic> Dahlbom, 1854 as a <bold>new synonym</bold> of <italic><tp:taxon-name><tp:taxon-name-part taxon-name-part-type="genus">Chrysis</tp:taxon-name-part> <tp:taxon-name-part taxon-name-part-type="species">germari</tp:taxon-name-part></tp:taxon-name></italic> Wesmael, 1839.</p><p>The species identified as <italic><tp:taxon-name><tp:taxon-name-part taxon-name-part-type="genus">Chrysis</tp:taxon-name-part> <tp:taxon-name-part taxon-name-part-type="species">succinctula</tp:taxon-name-part></tp:taxon-name></italic> by Linsenmaier has to receive a new name. After having studied all possible synonyms of <italic><tp:taxon-name><tp:taxon-name-part taxon-name-part-type="genus">Chrysis</tp:taxon-name-part> <tp:taxon-name-part taxon-name-part-type="species">succincta</tp:taxon-name-part></tp:taxon-name></italic> and related taxa, the first available name for this species is <italic><tp:taxon-name><tp:taxon-name-part taxon-name-part-type="genus">Chrysis</tp:taxon-name-part> <tp:taxon-name-part taxon-name-part-type="species">tristicula</tp:taxon-name-part></tp:taxon-name></italic> Linsenmaier, 1959. Based on this research, we can summarize the results as follows:</p><list list-type="bullet"><list-item><p><italic><tp:taxon-name><tp:taxon-name-part taxon-name-part-type="genus">Chrysis</tp:taxon-name-part> <tp:taxon-name-part taxon-name-part-type="species">obtusiventris</tp:taxon-name-part></tp:taxon-name></italic> Förster, 1853. Name included by Förster only in the key. The short description is enough to consider it as a valid name. <xref ref-type="bibr" rid="B79">Mocsáry (1889</xref>: 312) and <xref ref-type="bibr" rid="B25">Dalla Torre (1892</xref>: 99) placed it in doubt as a junior synonym of <italic><tp:taxon-name><tp:taxon-name-part taxon-name-part-type="genus">Chrysis</tp:taxon-name-part> <tp:taxon-name-part taxon-name-part-type="species">succincta</tp:taxon-name-part></tp:taxon-name></italic>. It was later included it in the synonymic list of <italic><tp:taxon-name><tp:taxon-name-part taxon-name-part-type="genus">Chrysis</tp:taxon-name-part> <tp:taxon-name-part taxon-name-part-type="species">succincta</tp:taxon-name-part></tp:taxon-name></italic> by <xref ref-type="bibr" rid="B53">Kimsey and Bohart (1991</xref>: 467). Since <xref ref-type="bibr" rid="B37">Förster (1853)</xref> did not give a complete description of this species, the type is lost, the locality is unknown, and no author used this name as a valid species, we suggest the suppression of this name. In a different paper, we will refer the case to the Commission on the ICZN.</p></list-item><list-item><p><italic><tp:taxon-name><tp:taxon-name-part taxon-name-part-type="genus">Chrysis</tp:taxon-name-part> <tp:taxon-name-part taxon-name-part-type="species">tarsata</tp:taxon-name-part></tp:taxon-name></italic> Dahlbom, 1854. Two syntypes collected in Berlin, examined and housed at MNHU. The species is synonym of <italic><tp:taxon-name><tp:taxon-name-part taxon-name-part-type="genus">Chrysis</tp:taxon-name-part> <tp:taxon-name-part taxon-name-part-type="species">succincta</tp:taxon-name-part></tp:taxon-name></italic> Linnaeus, 1767 <italic>sensu</italic> auctorum.</p></list-item><!--PageBreak--><list-item><p><italic><tp:taxon-name><tp:taxon-name-part taxon-name-part-type="genus">Chrysis</tp:taxon-name-part> <tp:taxon-name-part taxon-name-part-type="species">minutula</tp:taxon-name-part></tp:taxon-name></italic> Schenck, 1871. <xref ref-type="bibr" rid="B79">Mocsáry (1889</xref>: 312) placed <italic><tp:taxon-name><tp:taxon-name-part taxon-name-part-type="genus">Chrysis</tp:taxon-name-part> <tp:taxon-name-part taxon-name-part-type="species">minutula</tp:taxon-name-part></tp:taxon-name></italic> in synonymy of <italic><tp:taxon-name><tp:taxon-name-part taxon-name-part-type="genus">Chrysis</tp:taxon-name-part> <tp:taxon-name-part taxon-name-part-type="species">succincta</tp:taxon-name-part></tp:taxon-name></italic> and recognized that the type was a male and not a female. <xref ref-type="bibr" rid="B25">Dalla Torre (1892</xref>: 99) and <xref ref-type="bibr" rid="B53">Kimsey and Bohart (1991</xref>: 467) followed Mocsáry interpretation. However, the description of this species is clear and refers to a small male of <italic><tp:taxon-name><tp:taxon-name-part taxon-name-part-type="genus">Chrysis</tp:taxon-name-part> <tp:taxon-name-part taxon-name-part-type="species">germari</tp:taxon-name-part></tp:taxon-name></italic> Wesmael. Schenck considered <italic><tp:taxon-name><tp:taxon-name-part taxon-name-part-type="genus">Chrysis</tp:taxon-name-part> <tp:taxon-name-part taxon-name-part-type="species">minutula</tp:taxon-name-part></tp:taxon-name></italic> close to <italic><tp:taxon-name><tp:taxon-name-part taxon-name-part-type="genus">Chrysis</tp:taxon-name-part> <tp:taxon-name-part taxon-name-part-type="species">leachii</tp:taxon-name-part></tp:taxon-name></italic>, which is characterized by a different thorax colour (mesonotum and scutellum contrasting with the posterior margin of the prothorax and the metanotum) compared with <italic><tp:taxon-name><tp:taxon-name-part taxon-name-part-type="genus">Chrysis</tp:taxon-name-part> <tp:taxon-name-part taxon-name-part-type="species">succincta</tp:taxon-name-part></tp:taxon-name></italic>.</p></list-item><list-item><p><italic><tp:taxon-name><tp:taxon-name-part taxon-name-part-type="genus">Chrysis</tp:taxon-name-part> <tp:taxon-name-part taxon-name-part-type="species">aeneipes</tp:taxon-name-part></tp:taxon-name></italic> Tournier, 1879. The species was described based on two syntypes (both males) collected at Peney (Geneva) on the 19<sup>th</sup> July 1876 and 25<sup>th</sup> of June 1878. The two syntypes have been examined and are still preserved in MHNG. They belong to <italic><tp:taxon-name><tp:taxon-name-part taxon-name-part-type="genus">Chrysis</tp:taxon-name-part> <tp:taxon-name-part taxon-name-part-type="species">germari</tp:taxon-name-part></tp:taxon-name></italic> Wesmael. <italic><tp:taxon-name><tp:taxon-name-part taxon-name-part-type="genus">Chrysis</tp:taxon-name-part> <tp:taxon-name-part taxon-name-part-type="species">aeneipes</tp:taxon-name-part></tp:taxon-name></italic> was already synonymized by <xref ref-type="bibr" rid="B79">Mocsáry (1889</xref>: 314). <xref ref-type="bibr" rid="B53">Kimsey and Bohart (1991</xref>: 468) placed it in synonym of <italic><tp:taxon-name><tp:taxon-name-part taxon-name-part-type="genus">Chrysis</tp:taxon-name-part> <tp:taxon-name-part taxon-name-part-type="species">succincta</tp:taxon-name-part></tp:taxon-name></italic>.</p></list-item><list-item><p><italic><tp:taxon-name><tp:taxon-name-part taxon-name-part-type="genus">Chrysis</tp:taxon-name-part> <tp:taxon-name-part taxon-name-part-type="species">frivaldszkyi</tp:taxon-name-part></tp:taxon-name></italic> Mocsáry, 1882. <italic><tp:taxon-name><tp:taxon-name-part taxon-name-part-type="genus">Chrysis</tp:taxon-name-part> <tp:taxon-name-part taxon-name-part-type="species">frivaldszkyi</tp:taxon-name-part></tp:taxon-name></italic> was always considered as a valid species after <xref ref-type="bibr" rid="B64">Linsenmaier (1959)</xref>. <xref ref-type="bibr" rid="B53">Kimsey and Bohart (1991</xref>:468) placed it in synonym of <italic><tp:taxon-name><tp:taxon-name-part taxon-name-part-type="genus">Chrysis</tp:taxon-name-part> <tp:taxon-name-part taxon-name-part-type="species">succincta</tp:taxon-name-part></tp:taxon-name></italic>, but it was later revaluated by <xref ref-type="bibr" rid="B125">Strumia (1995</xref>: 5) and subsequent authors (e.g. Linsenmaier 1997, <xref ref-type="bibr" rid="B109">Rosa 2005</xref>). The lectotype of <italic><tp:taxon-name><tp:taxon-name-part taxon-name-part-type="genus">Chrysis</tp:taxon-name-part> <tp:taxon-name-part taxon-name-part-type="species">frivaldszkyi</tp:taxon-name-part></tp:taxon-name></italic> was examined and it matches <xref ref-type="bibr" rid="B64">Linsenmaier’s (1959)</xref> interpretation. In the literature, this taxon is written in different ways: <italic><tp:taxon-name><tp:taxon-name-part taxon-name-part-type="genus">Chrysis</tp:taxon-name-part> <tp:taxon-name-part taxon-name-part-type="species">friwaldszkyi</tp:taxon-name-part></tp:taxon-name></italic> (<xref ref-type="bibr" rid="B9">Berland and Bernard 1938</xref>), <italic><tp:taxon-name><tp:taxon-name-part taxon-name-part-type="genus">Chrysis</tp:taxon-name-part> <tp:taxon-name-part taxon-name-part-type="species">frivaldskyi</tp:taxon-name-part></tp:taxon-name></italic> (<xref ref-type="bibr" rid="B64">Linsenmaier 1959</xref>, <xref ref-type="bibr" rid="B65">1968</xref>; <xref ref-type="bibr" rid="B125">Strumia 1995</xref>), <italic><tp:taxon-name><tp:taxon-name-part taxon-name-part-type="genus">Chrysis</tp:taxon-name-part> <tp:taxon-name-part taxon-name-part-type="species">frivaldszkii</tp:taxon-name-part></tp:taxon-name></italic> (<xref ref-type="bibr" rid="B53">Kimsey and Bohart 1991</xref>). The original spelling is <italic><tp:taxon-name><tp:taxon-name-part taxon-name-part-type="genus">Chrysis</tp:taxon-name-part> <tp:taxon-name-part taxon-name-part-type="species">frivaldszkyi</tp:taxon-name-part></tp:taxon-name></italic>.</p></list-item><list-item><p><tp:taxon-name><tp:taxon-name-part taxon-name-part-type="genus">Chrysis</tp:taxon-name-part> <tp:taxon-name-part taxon-name-part-type="species">bicolor</tp:taxon-name-part> <tp:taxon-name-part taxon-name-part-type="infraspecific-rank">var.</tp:taxon-name-part> <tp:taxon-name-part taxon-name-part-type="variety">abeillei</tp:taxon-name-part></tp:taxon-name> Frey-Gessner, 1887. <xref ref-type="bibr" rid="B53">Kimsey and Bohart (1991</xref>: 468) placed <italic><tp:taxon-name><tp:taxon-name-part taxon-name-part-type="genus">Chrysis</tp:taxon-name-part> <tp:taxon-name-part taxon-name-part-type="species">abeillei</tp:taxon-name-part></tp:taxon-name></italic> as a synonym of <italic><tp:taxon-name><tp:taxon-name-part taxon-name-part-type="genus">Chrysis</tp:taxon-name-part> <tp:taxon-name-part taxon-name-part-type="species">succincta</tp:taxon-name-part></tp:taxon-name></italic>. We could not find the type, but according to the description, the species is more closely related to <italic><tp:taxon-name><tp:taxon-name-part taxon-name-part-type="genus">Chrysis</tp:taxon-name-part> <tp:taxon-name-part taxon-name-part-type="species">bicolor</tp:taxon-name-part></tp:taxon-name></italic> and <italic><tp:taxon-name><tp:taxon-name-part taxon-name-part-type="genus">Chrysis</tp:taxon-name-part> <tp:taxon-name-part taxon-name-part-type="species">illigeri</tp:taxon-name-part></tp:taxon-name></italic>.</p></list-item><list-item><p><tp:taxon-name><tp:taxon-name-part taxon-name-part-type="genus">Chrysis</tp:taxon-name-part> <tp:taxon-name-part taxon-name-part-type="species">succincta</tp:taxon-name-part> <tp:taxon-name-part taxon-name-part-type="infraspecific-rank">var.</tp:taxon-name-part> <tp:taxon-name-part taxon-name-part-type="variety">sparsepunctata</tp:taxon-name-part></tp:taxon-name> du Buysson (in André), 1892. This specimen is closely related to <italic><tp:taxon-name><tp:taxon-name-part taxon-name-part-type="genus">Chrysis</tp:taxon-name-part> <tp:taxon-name-part taxon-name-part-type="species">frivaldszkyi</tp:taxon-name-part></tp:taxon-name></italic>, as correctly interpreted by <xref ref-type="bibr" rid="B64">Linsenmaier (1959)</xref>. The type was examined and it is housed in ISEA-PAS.</p></list-item><list-item><p><tp:taxon-name><tp:taxon-name-part taxon-name-part-type="genus">Chrysis</tp:taxon-name-part> <tp:taxon-name-part taxon-name-part-type="species">succincta</tp:taxon-name-part> <tp:taxon-name-part taxon-name-part-type="infraspecific-rank">var.</tp:taxon-name-part> <tp:taxon-name-part taxon-name-part-type="variety">alicantina</tp:taxon-name-part></tp:taxon-name> Mercet, 1904. <italic><tp:taxon-name><tp:taxon-name-part taxon-name-part-type="genus">Chrysis</tp:taxon-name-part> <tp:taxon-name-part taxon-name-part-type="species">alicantina</tp:taxon-name-part></tp:taxon-name></italic> is a valid Iberian endemic species, correctly identified by <xref ref-type="bibr" rid="B65">Linsenmaier (1968</xref>, 1997), morphologically and chromatically different from <italic><tp:taxon-name><tp:taxon-name-part taxon-name-part-type="genus">Chrysis</tp:taxon-name-part> <tp:taxon-name-part taxon-name-part-type="species">succincta</tp:taxon-name-part></tp:taxon-name></italic> and similar to <italic><tp:taxon-name><tp:taxon-name-part taxon-name-part-type="genus">Chrysis</tp:taxon-name-part> <tp:taxon-name-part taxon-name-part-type="species">chrysoscutella</tp:taxon-name-part></tp:taxon-name></italic> Linsenmaier and <italic><tp:taxon-name><tp:taxon-name-part taxon-name-part-type="genus">Chrysis</tp:taxon-name-part> <tp:taxon-name-part taxon-name-part-type="species">germari</tp:taxon-name-part></tp:taxon-name></italic> Wesmael.</p></list-item><list-item><p><tp:taxon-name><tp:taxon-name-part taxon-name-part-type="genus">Chrysis</tp:taxon-name-part> <tp:taxon-name-part taxon-name-part-type="species">succincta</tp:taxon-name-part> <tp:taxon-name-part taxon-name-part-type="infraspecific-rank">var.</tp:taxon-name-part> <tp:taxon-name-part taxon-name-part-type="variety">ignifacies</tp:taxon-name-part></tp:taxon-name> Mercet, 1904. This is a valid Iberian endemic species, closely related to <italic><tp:taxon-name><tp:taxon-name-part taxon-name-part-type="genus">Chrysis</tp:taxon-name-part> <tp:taxon-name-part taxon-name-part-type="species">germari</tp:taxon-name-part></tp:taxon-name></italic> Wesmael, but easily recognizible for the colour, the double punctuation on the metasoma, the length of the malar spaces and other morphological characteristics. <italic><tp:taxon-name><tp:taxon-name-part taxon-name-part-type="genus">Chrysis</tp:taxon-name-part> <tp:taxon-name-part taxon-name-part-type="species">ignifacialis</tp:taxon-name-part></tp:taxon-name></italic> Linsenmaier, 1959 is an unnecessary replacement name for <italic><tp:taxon-name><tp:taxon-name-part taxon-name-part-type="genus">Chrysis</tp:taxon-name-part> <tp:taxon-name-part taxon-name-part-type="species">ignifacies</tp:taxon-name-part></tp:taxon-name></italic> Mercet.</p></list-item><list-item><p><tp:taxon-name><tp:taxon-name-part taxon-name-part-type="genus">Chrysis</tp:taxon-name-part> <tp:taxon-name-part taxon-name-part-type="species">succincta</tp:taxon-name-part> <tp:taxon-name-part taxon-name-part-type="infraspecific-rank">var.</tp:taxon-name-part> <tp:taxon-name-part taxon-name-part-type="variety">hirsuta</tp:taxon-name-part></tp:taxon-name> Trautmann, 1926 (<italic>nec</italic> Gerstaecker, 1869). The type of <tp:taxon-name><tp:taxon-name-part taxon-name-part-type="genus">Chrysis</tp:taxon-name-part> <tp:taxon-name-part taxon-name-part-type="species">succincta</tp:taxon-name-part> <tp:taxon-name-part taxon-name-part-type="infraspecific-rank">var.</tp:taxon-name-part> <tp:taxon-name-part taxon-name-part-type="variety">hirsuta</tp:taxon-name-part></tp:taxon-name> is lost; however, based on the description and the collecting place it belongs to <italic><tp:taxon-name><tp:taxon-name-part taxon-name-part-type="genus">Chrysis</tp:taxon-name-part> <tp:taxon-name-part taxon-name-part-type="species">lucida</tp:taxon-name-part></tp:taxon-name></italic> Linsenmaier, 1951.</p></list-item><list-item><p><tp:taxon-name><tp:taxon-name-part taxon-name-part-type="genus">Chrysis</tp:taxon-name-part> <tp:taxon-name-part taxon-name-part-type="species">succincta</tp:taxon-name-part> <tp:taxon-name-part taxon-name-part-type="infraspecific-rank">var.</tp:taxon-name-part> <tp:taxon-name-part taxon-name-part-type="variety">asiatica</tp:taxon-name-part></tp:taxon-name> Trautmann, 1926 (<italic>nec</italic> Radoszkowski, 1889). The type is lost. <xref ref-type="bibr" rid="B7">Balthasar (1953</xref>: 286) replaced the name <italic><tp:taxon-name><tp:taxon-name-part taxon-name-part-type="species">asiatica</tp:taxon-name-part></tp:taxon-name></italic> Trautmann with the new name <italic><tp:taxon-name><tp:taxon-name-part taxon-name-part-type="species">ferghanensis</tp:taxon-name-part></tp:taxon-name></italic>. Based on the original description and the key given by Balthasar, the species resembles <italic><tp:taxon-name><tp:taxon-name-part taxon-name-part-type="genus">Chrysis</tp:taxon-name-part> <tp:taxon-name-part taxon-name-part-type="species">frivaldszkyi</tp:taxon-name-part></tp:taxon-name></italic> and <italic><tp:taxon-name><tp:taxon-name-part taxon-name-part-type="genus">Chrysis</tp:taxon-name-part> <tp:taxon-name-part taxon-name-part-type="species">kesleri</tp:taxon-name-part></tp:taxon-name></italic> Radoszkowski, described from the same area.</p></list-item><!--PageBreak--><list-item><p><tp:taxon-name><tp:taxon-name-part taxon-name-part-type="genus">Chrysis</tp:taxon-name-part> <tp:taxon-name-part taxon-name-part-type="species">succincta</tp:taxon-name-part> <tp:taxon-name-part taxon-name-part-type="infraspecific-rank">var.</tp:taxon-name-part> <tp:taxon-name-part taxon-name-part-type="variety">germanica</tp:taxon-name-part></tp:taxon-name> Trautmann, 1926. The type is lost but the description excludes any possible synonym with <italic><tp:taxon-name><tp:taxon-name-part taxon-name-part-type="genus">Chrysis</tp:taxon-name-part> <tp:taxon-name-part taxon-name-part-type="species">succincta</tp:taxon-name-part></tp:taxon-name></italic>. <tp:taxon-name><tp:taxon-name-part taxon-name-part-type="genus">Chrysis</tp:taxon-name-part> <tp:taxon-name-part taxon-name-part-type="species">succincta</tp:taxon-name-part> <tp:taxon-name-part taxon-name-part-type="infraspecific-rank">var.</tp:taxon-name-part> <tp:taxon-name-part taxon-name-part-type="variety">germanica</tp:taxon-name-part></tp:taxon-name> has evident teeth and a unique body colouration. In Northern Europe and Scandinavia, the only a similar species present is <italic><tp:taxon-name><tp:taxon-name-part taxon-name-part-type="genus">Chrysis</tp:taxon-name-part> <tp:taxon-name-part taxon-name-part-type="species">westerlundi</tp:taxon-name-part></tp:taxon-name></italic>.</p></list-item><list-item><p><tp:taxon-name><tp:taxon-name-part taxon-name-part-type="genus">Chrysis</tp:taxon-name-part> <tp:taxon-name-part taxon-name-part-type="species">succincta</tp:taxon-name-part> <tp:taxon-name-part taxon-name-part-type="infraspecific-rank">var.</tp:taxon-name-part> <tp:taxon-name-part taxon-name-part-type="variety">pulcherrima</tp:taxon-name-part></tp:taxon-name> Trautmann, 1926 (<italic>nec</italic> Lepeletier, 1806). Type lost, <xref ref-type="bibr" rid="B7">Balthasar (1953</xref>: 286) replaced the name <italic><tp:taxon-name><tp:taxon-name-part taxon-name-part-type="species">pulcherrima</tp:taxon-name-part></tp:taxon-name></italic> with <italic><tp:taxon-name><tp:taxon-name-part taxon-name-part-type="species">perelegans</tp:taxon-name-part></tp:taxon-name></italic>. Based on the description, it is clearly referrable to the female of <italic><tp:taxon-name><tp:taxon-name-part taxon-name-part-type="genus">Chrysis</tp:taxon-name-part> <tp:taxon-name-part taxon-name-part-type="species">albanica</tp:taxon-name-part></tp:taxon-name></italic> Trautmann, 1927.</p></list-item><list-item><p><tp:taxon-name><tp:taxon-name-part taxon-name-part-type="genus">Chrysis</tp:taxon-name-part> <tp:taxon-name-part taxon-name-part-type="species">succincta</tp:taxon-name-part> <tp:taxon-name-part taxon-name-part-type="infraspecific-rank">var.</tp:taxon-name-part> <tp:taxon-name-part taxon-name-part-type="variety">virideocincta</tp:taxon-name-part></tp:taxon-name> Trautmann, 1927 (based on the type of <tp:taxon-name><tp:taxon-name-part taxon-name-part-type="genus">Chrysis</tp:taxon-name-part> <tp:taxon-name-part taxon-name-part-type="species">succincta</tp:taxon-name-part> <tp:taxon-name-part taxon-name-part-type="infraspecific-rank">ab.</tp:taxon-name-part> <tp:taxon-name-part taxon-name-part-type="aberration">virideocincta</tp:taxon-name-part></tp:taxon-name> Hellén, 1919, unavailable). It is a synonym of <italic><tp:taxon-name><tp:taxon-name-part taxon-name-part-type="genus">Chrysis</tp:taxon-name-part> <tp:taxon-name-part taxon-name-part-type="species">bicolor</tp:taxon-name-part></tp:taxon-name></italic> Lepeletier, 1806. The syntypes have been examined and <xref ref-type="bibr" rid="B102">Paukkunen et al. (2014)</xref> designated the lectotype.</p></list-item><list-item><p><tp:taxon-name><tp:taxon-name-part taxon-name-part-type="genus">Chrysis</tp:taxon-name-part> <tp:taxon-name-part taxon-name-part-type="species">succincta</tp:taxon-name-part> <tp:taxon-name-part taxon-name-part-type="infraspecific-rank">var.</tp:taxon-name-part> <tp:taxon-name-part taxon-name-part-type="variety">noskiewiczi</tp:taxon-name-part></tp:taxon-name> Trautmann, 1927. The type is lost. The short description is related to a colour variation of <italic><tp:taxon-name><tp:taxon-name-part taxon-name-part-type="genus">Chrysis</tp:taxon-name-part> <tp:taxon-name-part taxon-name-part-type="species">frivaldszkyi</tp:taxon-name-part></tp:taxon-name></italic>.</p></list-item><list-item><p><tp:taxon-name><tp:taxon-name-part taxon-name-part-type="genus">Chrysis</tp:taxon-name-part> <tp:taxon-name-part taxon-name-part-type="species">succincta</tp:taxon-name-part> <tp:taxon-name-part taxon-name-part-type="infraspecific-rank">var.</tp:taxon-name-part> <tp:taxon-name-part taxon-name-part-type="variety">transsylvanica</tp:taxon-name-part></tp:taxon-name> Kiss-Endre, 1927. The type is housed in MNHM and was already placed in synonymy of <italic><tp:taxon-name><tp:taxon-name-part taxon-name-part-type="genus">Chrysis</tp:taxon-name-part> <tp:taxon-name-part taxon-name-part-type="species">albanica</tp:taxon-name-part></tp:taxon-name></italic> by <xref ref-type="bibr" rid="B83">Móczár (1965)</xref>.</p></list-item><list-item><p><tp:taxon-name><tp:taxon-name-part taxon-name-part-type="genus">Chrysis</tp:taxon-name-part> <tp:taxon-name-part taxon-name-part-type="species">succincta</tp:taxon-name-part> <tp:taxon-name-part taxon-name-part-type="infraspecific-rank">var.</tp:taxon-name-part> <tp:taxon-name-part taxon-name-part-type="variety">pannonica</tp:taxon-name-part></tp:taxon-name> Hoffmann, 1935. The examination of the type material in NHMW confirmed that it is a synonym of <italic><tp:taxon-name><tp:taxon-name-part taxon-name-part-type="genus">Chrysis</tp:taxon-name-part> <tp:taxon-name-part taxon-name-part-type="species">frivaldszkyi</tp:taxon-name-part></tp:taxon-name></italic> (<xref ref-type="bibr" rid="B111">Rosa 2009</xref>).</p></list-item><list-item><p><tp:taxon-name><tp:taxon-name-part taxon-name-part-type="genus">Chrysis</tp:taxon-name-part> <tp:taxon-name-part taxon-name-part-type="species">succincta</tp:taxon-name-part> <tp:taxon-name-part taxon-name-part-type="infraspecific-rank">var.</tp:taxon-name-part> <tp:taxon-name-part taxon-name-part-type="variety">decorata</tp:taxon-name-part></tp:taxon-name> Hoffmann, 1937. Type not found. The description is clear and the species is phenotypically close to <italic><tp:taxon-name><tp:taxon-name-part taxon-name-part-type="genus">Chrysis</tp:taxon-name-part> <tp:taxon-name-part taxon-name-part-type="species">bicolor</tp:taxon-name-part></tp:taxon-name></italic> or <italic><tp:taxon-name><tp:taxon-name-part taxon-name-part-type="genus">Chrysis</tp:taxon-name-part> <tp:taxon-name-part taxon-name-part-type="species">illigeri</tp:taxon-name-part></tp:taxon-name></italic> bearing four visible teeth on the last visible tergite.</p></list-item><list-item><p><tp:taxon-name><tp:taxon-name-part taxon-name-part-type="genus">Chrysis</tp:taxon-name-part> <tp:taxon-name-part taxon-name-part-type="species">succincta</tp:taxon-name-part> <tp:taxon-name-part taxon-name-part-type="infraspecific-rank">var.</tp:taxon-name-part> <tp:taxon-name-part taxon-name-part-type="variety">komareki</tp:taxon-name-part></tp:taxon-name> Balthasar, 1953. This species was already placed in synonymy of <italic><tp:taxon-name><tp:taxon-name-part taxon-name-part-type="species">frivaldszkyi</tp:taxon-name-part></tp:taxon-name></italic> by <xref ref-type="bibr" rid="B64">Linsenmaier (1959)</xref>. <xref ref-type="bibr" rid="B53">Kimsey and Bohart (1991)</xref> placed it in synonymy of <italic><tp:taxon-name><tp:taxon-name-part taxon-name-part-type="species">succincta</tp:taxon-name-part></tp:taxon-name></italic> together with <italic><tp:taxon-name><tp:taxon-name-part taxon-name-part-type="species">frivaldszkyi</tp:taxon-name-part></tp:taxon-name></italic>.</p></list-item><list-item><p><tp:taxon-name><tp:taxon-name-part taxon-name-part-type="genus">Chrysis</tp:taxon-name-part> <tp:taxon-name-part taxon-name-part-type="species">succincta</tp:taxon-name-part> <tp:taxon-name-part taxon-name-part-type="infraspecific-rank">f.</tp:taxon-name-part> <tp:taxon-name-part taxon-name-part-type="form">pumilio</tp:taxon-name-part></tp:taxon-name> Balthasar, 1953. It not even clear from the short description whether or not <italic><tp:taxon-name><tp:taxon-name-part taxon-name-part-type="species">pumilio</tp:taxon-name-part></tp:taxon-name></italic> belongs to the <italic><tp:taxon-name><tp:taxon-name-part taxon-name-part-type="genus">Chrysis</tp:taxon-name-part> <tp:taxon-name-part taxon-name-part-type="species">succincta</tp:taxon-name-part></tp:taxon-name></italic> or <italic><tp:taxon-name><tp:taxon-name-part taxon-name-part-type="genus">Chrysis</tp:taxon-name-part> <tp:taxon-name-part taxon-name-part-type="species">leachii</tp:taxon-name-part></tp:taxon-name></italic> group. It could be conspecific with <italic><tp:taxon-name><tp:taxon-name-part taxon-name-part-type="genus">Chrysis</tp:taxon-name-part> <tp:taxon-name-part taxon-name-part-type="species">cypruscula</tp:taxon-name-part></tp:taxon-name></italic> Linsenmaier, 1959.</p></list-item><!--PageBreak--><list-item><p><italic><tp:taxon-name><tp:taxon-name-part taxon-name-part-type="genus">Chrysis</tp:taxon-name-part> <tp:taxon-name-part taxon-name-part-type="species">tristicula</tp:taxon-name-part></tp:taxon-name></italic> Linsenmaier, 1959, <bold>stat. n.</bold> is a very variable species, due to its large distribution in the Mediterrean region. The southern Spanish and Moroccan specimens show a darker colouration of the metasoma. It varies from violet to bluish on the margin of the second and third tergites. In some cases, also the margin of the first tergite can be darker to violet or bluish. This particular colouration of the metasoma is not present in the French, Italian and Swiss specimens, even if a darker to violet reflection can be found on the anal margin of the third tergite, after the pit row. However, some African specimens show the colour of the metasoma without violet or bluish reflections (<xref ref-type="bibr" rid="B70">Linsenmaier 1999</xref>). The only morphological distinctive characteristics given by Linsenmaier to identify this species is the punctuation of the body "a little" finer and on the metasoma "a little" denser (<italic>Pkt ein wenig feiner, auf Abd auch etwas dichter</italic>) than <italic><tp:taxon-name><tp:taxon-name-part taxon-name-part-type="genus">Chrysis</tp:taxon-name-part> <tp:taxon-name-part taxon-name-part-type="species">succincta</tp:taxon-name-part></tp:taxon-name></italic>. This characteristic is observed not only in the African specimens, but also in the Spanish ones. The Alpine specimens show a different punctuation, with sparse punctures decreasing in diameter on the second tergite, from the base to the apical margin, with shining intervals. However, the colour and the punctuation on the metasoma vary more or less gradually from the Alps to South Spain, but all the main morphological characteristics, from the length of the flagellomeres (with F-III longer than F-II) to the genital capsula, remain the same in all the examined specimens from the SW Mediterranean countries.</p></list-item></list></tp:treatment-sec><tp:treatment-sec sec-type="Current status"><title>Current status.</title><p><italic><tp:taxon-name><tp:taxon-name-part taxon-name-part-type="genus">Chrysis</tp:taxon-name-part> <tp:taxon-name-part taxon-name-part-type="species">germari</tp:taxon-name-part></tp:taxon-name></italic> Wesmael, 1839.</p><fig id="F36" position="float" orientation="portrait"><label>Plate 33.</label><caption><p><italic><tp:taxon-name><tp:taxon-name-part taxon-name-part-type="genus">Chrysis</tp:taxon-name-part> <tp:taxon-name-part taxon-name-part-type="species">succinctula</tp:taxon-name-part></tp:taxon-name></italic> Spinola, lectotype <bold>A</bold> Habitus, dorsal view <bold>B</bold> head, frontal view <bold>C</bold> mesosoma, dorsal view <bold>D</bold> metasoma, dorsal view.</p></caption><graphic xmlns:xlink="http://www.w3.org/1999/xlink" xlink:href="zookeys-471-001-g036.jpg" position="float" orientation="portrait" xlink:type="simple" id="oo_36958.jpg"/></fig></tp:treatment-sec><ref-list><ref id="B24"><mixed-citation xmlns:xlink="http://www.w3.org/1999/xlink" xlink:type="simple"><person-group><name name-style="western"><surname>Dahlbom</surname><given-names>AG</given-names></name></person-group> (<year>1854</year>) <source><tp:taxon-name><tp:taxon-name-part taxon-name-part-type="order">Hymenoptera</tp:taxon-name-part></tp:taxon-name> Europaea praecipue Borealia, formis typicis nonnullis, specierum generumve exoticorum propter nexum systematicum associatis, per familias, genera, species et varietates disposita atque descripta ab Adrea Gustavo Dahlbom. Chrysis in <italic>sensu</italic> Linneano</source>. <volume>Vol. II, F</volume>. <publisher-name>Nicolai</publisher-name>, <publisher-loc>Berlin</publisher-loc>, <size units="page">412 pp</size>.</mixed-citation></ref><ref id="B64"><mixed-citation xmlns:xlink="http://www.w3.org/1999/xlink" xlink:type="simple"><person-group><name name-style="western"><surname>Linsenmaier</surname><given-names>W</given-names></name></person-group> (<year>1959</year>) <article-title>Revision der Familie <tp:taxon-name><tp:taxon-name-part taxon-name-part-type="family">Chrysididae</tp:taxon-name-part></tp:taxon-name> (<tp:taxon-name><tp:taxon-name-part taxon-name-part-type="order">Hymenoptera</tp:taxon-name-part></tp:taxon-name>) mit besonderer Berücksichtigung der europäischen Spezies.</article-title><source>Mitteilungen der Schweizerischen Entomologischen Gesellschaft</source><volume>32</volume>: <fpage>1</fpage>–<lpage>232</lpage>.</mixed-citation></ref><ref id="B30"><mixed-citation xmlns:xlink="http://www.w3.org/1999/xlink" xlink:type="simple"><person-group><name name-style="western"><surname>Eversmann</surname><given-names>E</given-names></name></person-group> (<year>1857</year>) <article-title>Fauna Hymenopterologica Volgo-Uralensis.</article-title><source>Bulletin de la Sociétè Imperiale des Naturalistes de Moscou</source><volume>30</volume>: <fpage>544</fpage>–<lpage>567</lpage>.</mixed-citation></ref><ref id="B79"><mixed-citation xmlns:xlink="http://www.w3.org/1999/xlink" xlink:type="simple"><person-group><name name-style="western"><surname>Mocsáry</surname><given-names>A</given-names></name></person-group> (<year>1889</year>) <source>Monographia <tp:taxon-name><tp:taxon-name-part taxon-name-part-type="genus">Chrysididarum</tp:taxon-name-part> <tp:taxon-name-part taxon-name-part-type="species">Orbis</tp:taxon-name-part></tp:taxon-name> Terrarum Universi.</source><publisher-name>Hungarian Academy of Science</publisher-name>, <publisher-loc>Budapest</publisher-loc>, <size units="page">643 pp</size>.</mixed-citation></ref><ref id="B25"><mixed-citation xmlns:xlink="http://www.w3.org/1999/xlink" xlink:type="simple"><person-group><name name-style="western"><surname>Dalla Torre</surname><given-names>CG</given-names></name></person-group> (<year>1892</year>) <source>Catalogus Hymenopterorum hucusque descriptorum systematicus et synonymicus. <tp:taxon-name><tp:taxon-name-part taxon-name-part-type="family">Chrysididae</tp:taxon-name-part></tp:taxon-name> (<tp:taxon-name><tp:taxon-name-part taxon-name-part-type="suborder">Tubulifera</tp:taxon-name-part></tp:taxon-name>). Tip. G.</source><publisher-name>Engelmann</publisher-name>, <publisher-loc>Lipsiae</publisher-loc>, <size units="page">118 pp</size>.</mixed-citation></ref><ref id="B53"><mixed-citation xmlns:xlink="http://www.w3.org/1999/xlink" xlink:type="simple"><person-group><name name-style="western"><surname>Kimsey</surname><given-names>LS</given-names></name><name name-style="western"><surname>Bohart</surname><given-names>RM</given-names></name></person-group> (<year>1991</year>) <source>The Chrysidid Wasps of the World.</source><publisher-name>University Press</publisher-name>, <publisher-loc>New York</publisher-loc>, <size units="page">652 pp</size>.</mixed-citation></ref><ref id="B37"><mixed-citation xmlns:xlink="http://www.w3.org/1999/xlink" xlink:type="simple"><person-group><name name-style="western"><surname>Förster</surname><given-names>A</given-names></name></person-group> (<year>1853</year>) <article-title>Eine Centurie neuer Hymenopteren. Beschreibungen neuer Arten aus der Familie der Chrysididen.</article-title><source>Verhandlungen des naturhistorischen Vereins der preussischen Rheinlande und Westfalens</source><volume>10</volume>: <fpage>266</fpage>–<lpage>362</lpage>.</mixed-citation></ref><ref id="B125"><mixed-citation xmlns:xlink="http://www.w3.org/1999/xlink" xlink:type="simple"><person-group><name name-style="western"><surname>Strumia</surname><given-names>F</given-names></name></person-group> (<year>1995</year>) <article-title><tp:taxon-name><tp:taxon-name-part taxon-name-part-type="order">Hymenoptera</tp:taxon-name-part></tp:taxon-name> <tp:taxon-name><tp:taxon-name-part taxon-name-part-type="family">Chrysididae</tp:taxon-name-part></tp:taxon-name>.</article-title> In: <person-group><name name-style="western"><surname>Minelli</surname><given-names>A</given-names></name><name name-style="western"><surname>Ruffo</surname><given-names>S</given-names></name><name name-style="western"><surname>La Posta</surname><given-names>S</given-names></name></person-group> (<role>Eds</role>) <issue-title>Checklist delle specie della fauna italiana.</issue-title><source>Calderini (Bologna)</source><volume>99</volume>: <fpage>1</fpage>–<lpage>10</lpage>.</mixed-citation></ref><ref id="B109"><mixed-citation xmlns:xlink="http://www.w3.org/1999/xlink" xlink:type="simple"><person-group><name name-style="western"><surname>Rosa</surname><given-names>P</given-names></name></person-group> (<year>2005</year>) <article-title>I Crisidi (<tp:taxon-name><tp:taxon-name-part taxon-name-part-type="order">Hymenoptera</tp:taxon-name-part></tp:taxon-name>, <tp:taxon-name><tp:taxon-name-part taxon-name-part-type="family">Chrysididae</tp:taxon-name-part></tp:taxon-name>) del Museo Civico di Storia Naturale di Milano.</article-title><source>Natura (Milano)</source><volume>94</volume>(<issue>2</issue>): <fpage>1</fpage>–<lpage>128</lpage>.</mixed-citation></ref><ref id="B9"><mixed-citation xmlns:xlink="http://www.w3.org/1999/xlink" xlink:type="simple"><person-group><name name-style="western"><surname>Berland</surname><given-names>L</given-names></name><name name-style="western"><surname>Bernard</surname><given-names>F</given-names></name></person-group> (<year>1838</year>) <article-title>Hyménoptères vespiformes. III. (<tp:taxon-name><tp:taxon-name-part taxon-name-part-type="family">Cleptidae</tp:taxon-name-part></tp:taxon-name>, <tp:taxon-name><tp:taxon-name-part taxon-name-part-type="family">Chrysidae</tp:taxon-name-part></tp:taxon-name>, <tp:taxon-name><tp:taxon-name-part taxon-name-part-type="family">Trigonalidae</tp:taxon-name-part></tp:taxon-name>).</article-title><source>Faune de France</source> – <volume>volume 34</volume>. <publisher-name>Office Central de Faunistique, Fédération Française des Société des Sciences Naturelles</publisher-name>. <publisher-name>Le Chevalier</publisher-name>, <publisher-loc>Paris</publisher-loc>, <size units="page">145 pp</size>.</mixed-citation></ref><ref id="B65"><mixed-citation xmlns:xlink="http://www.w3.org/1999/xlink" xlink:type="simple"><person-group><name name-style="western"><surname>Linsenmaier</surname><given-names>W</given-names></name></person-group> (<year>1968</year>) <article-title>Revision der Familie <tp:taxon-name><tp:taxon-name-part taxon-name-part-type="family">Chrysididae</tp:taxon-name-part></tp:taxon-name> (<tp:taxon-name><tp:taxon-name-part taxon-name-part-type="order">Hymenoptera</tp:taxon-name-part></tp:taxon-name>). Zweiter Nachtrag.</article-title><source>Mitteilungen der Schweizerischen Entomologischen Gesellschaft</source><volume>41</volume>(<issue>1–4</issue>): <fpage>1</fpage>–<lpage>144</lpage>.</mixed-citation></ref><ref id="B7"><mixed-citation xmlns:xlink="http://www.w3.org/1999/xlink" xlink:type="simple"><person-group><name name-style="western"><surname>Balthasar</surname><given-names>V</given-names></name></person-group> (<year>1953</year>) <article-title>Monographie des Chrysidides de Palestine et des pays limitrophes.</article-title><source>Acta Entomologica Musei Nationalis Pragae</source> (<supplement>Suppl. 2</supplement>) <volume>27</volume>: <fpage>1</fpage>–<lpage>317</lpage>.</mixed-citation></ref><ref id="B102"><mixed-citation xmlns:xlink="http://www.w3.org/1999/xlink" xlink:type="simple"><person-group><name name-style="western"><surname>Paukkunen</surname><given-names>J</given-names></name><name name-style="western"><surname>Rosa</surname><given-names>P</given-names></name><name name-style="western"><surname>Soon</surname><given-names>V</given-names></name><name name-style="western"><surname>Johansson</surname><given-names>N</given-names></name><name name-style="western"><surname>Ødegaard</surname><given-names>F</given-names></name></person-group> (<year>2014</year>) <article-title>Faunistic review of the cuckoo wasps of Fennoscandia, Denmark and the Baltic countries (<tp:taxon-name><tp:taxon-name-part taxon-name-part-type="order">Hymenoptera</tp:taxon-name-part></tp:taxon-name>: <tp:taxon-name><tp:taxon-name-part taxon-name-part-type="family">Chrysididae</tp:taxon-name-part></tp:taxon-name>).</article-title><source>Zootaxa</source><volume>3864</volume>(<issue>1</issue>): <fpage>1</fpage>–<lpage>67</lpage>. doi: <ext-link ext-link-type="doi" xlink:href="10.11646/zootaxa.3864.1.1" xlink:type="simple">10.11646/zootaxa.3864.1.1</ext-link></mixed-citation></ref><ref id="B83"><mixed-citation xmlns:xlink="http://www.w3.org/1999/xlink" xlink:type="simple"><person-group><name name-style="western"><surname>Móczár</surname><given-names>L</given-names></name></person-group> (<year>1965</year>) <article-title>Weitere Ergebnisse der Revision der Goldwespenfauna des Karpatenbeckens (<tp:taxon-name><tp:taxon-name-part taxon-name-part-type="order">Hymenoptera</tp:taxon-name-part></tp:taxon-name>, Genus: <italic><tp:taxon-name><tp:taxon-name-part taxon-name-part-type="genus">Chrysis</tp:taxon-name-part></tp:taxon-name></italic>).</article-title><source>Acta Zoologica, Zoologische Abteilung des Ungarischen Naturwissenschaftlichen Museums</source><volume>11</volume>: <fpage>168</fpage>–<lpage>180</lpage>.</mixed-citation></ref><ref id="B111"><mixed-citation xmlns:xlink="http://www.w3.org/1999/xlink" xlink:type="simple"><person-group><name name-style="western"><surname>Rosa</surname><given-names>P</given-names></name></person-group> (<year>2009</year>) <article-title>Catalogo dei Tipi dei Crisidi del Museo Civico di Storia Naturale "G. Doria" di Genova (<tp:taxon-name><tp:taxon-name-part taxon-name-part-type="order">Hymenoptera</tp:taxon-name-part></tp:taxon-name>, <tp:taxon-name><tp:taxon-name-part taxon-name-part-type="family">Chrysididae</tp:taxon-name-part></tp:taxon-name>). Annali del Museo Civico di Storia Naturale "G.</article-title><source>Doria"</source><volume>100</volume>: <fpage>209</fpage>–<lpage>272</lpage>.</mixed-citation></ref><ref id="B70"><mixed-citation xmlns:xlink="http://www.w3.org/1999/xlink" xlink:type="simple"><person-group><name name-style="western"><surname>Linsenmaier</surname><given-names>W</given-names></name></person-group> (<year>1999</year>) <article-title>Die Goldwespen Nordafrikas (<tp:taxon-name><tp:taxon-name-part taxon-name-part-type="order">Hymenoptera</tp:taxon-name-part></tp:taxon-name>, <tp:taxon-name><tp:taxon-name-part taxon-name-part-type="family">Chrysididae</tp:taxon-name-part></tp:taxon-name>).</article-title><source>Entomofauna</source><supplement>Suppl. 10</supplement>: <fpage>1</fpage>–<lpage>281</lpage>.</mixed-citation></ref></ref-list></tp:taxon-treatment>
