# Supplementary material for: Annotated type catalogue of the Chrysididae (Insecta, Hymenoptera) deposited in the collection of Maximilian Spinola (1780–1857), Turin
Source: Zookeys. 2015 Jan 14;(471):1–96. doi: 10.3897/zookeys.471.6558 (PMC4304016; doi:10.3897/zookeys.471.6558)
Supplement: XML Treatment for Hedychrum difficile [file zookeys.471.6558-treatment56.xml]

<!DOCTYPE tp:taxon-treatment
  PUBLIC "-//TaxonX//DTD Taxonomic Treatment Publishing DTD v0 20100105//EN" "tax-treatment-NSO.dtd">
<tp:taxon-treatment xmlns:tp="http://www.plazi.org/taxpub"><tp:treatment-meta><kwd-group><label>Taxon classification</label><kwd><named-content content-type="kingdom">Animalia</named-content></kwd><kwd><named-content content-type="order">Hymenoptera</named-content></kwd><kwd><named-content content-type="family">Chrysididae</named-content></kwd></kwd-group><mixed-citation publication-type="journal"><person-group><name><surname>Rosa</surname><given-names>Paolo</given-names></name><name><surname>Xu</surname><given-names>Zai-fu</given-names></name></person-group><article-title>Annotated type catalogue of the <tp:taxon-name><tp:taxon-name-part taxon-name-part-type="family">Chrysididae</tp:taxon-name-part></tp:taxon-name> (<tp:taxon-name><tp:taxon-name-part taxon-name-part-type="class">Insecta</tp:taxon-name-part></tp:taxon-name>, <tp:taxon-name><tp:taxon-name-part taxon-name-part-type="order">Hymenoptera</tp:taxon-name-part></tp:taxon-name>) deposited in the collection of Maximilian Spinola (1780–1857), Turin</article-title><source>Zookeys</source><day>14</day><month>1</month><year>2015</year><volume>2015</volume><issue>471</issue><fpage>1</fpage><lpage>96</lpage><pub-id pub-id-type="doi">10.3897/zookeys.471.6558</pub-id></mixed-citation></tp:treatment-meta><tp:nomenclature><tp:taxon-name>
                            <tp:taxon-name-part taxon-name-part-type="genus">Hedychrum</tp:taxon-name-part>
                            <tp:taxon-name-part taxon-name-part-type="species">difficile</tp:taxon-name-part>
                        </tp:taxon-name><tp:taxon-authority>Spinola, 1851</tp:taxon-authority><xref ref-type="fig" rid="F43">Plate 40</xref><!--PageBreak--><tp:nomenclature-citation-list><tp:nomenclature-citation><tp:taxon-name><tp:taxon-name-part taxon-name-part-type="genus">Hedychrum</tp:taxon-name-part> <tp:taxon-name-part taxon-name-part-type="species">difficile</tp:taxon-name-part></tp:taxon-name><comment>: <xref ref-type="bibr" rid="B124">Spinola 1851</xref>: 410.</comment></tp:nomenclature-citation></tp:nomenclature-citation-list></tp:nomenclature><tp:treatment-sec sec-type="Type locality"><title>Type locality.</title><p>Chile.</p></tp:treatment-sec><tp:treatment-sec sec-type="Material"><title>Material.</title><p><bold>Lectotype</bold> (here designated) ♀. <italic><tp:taxon-name><tp:taxon-name-part taxon-name-part-type="genus">Hedychrum</tp:taxon-name-part> <tp:taxon-name-part taxon-name-part-type="species">difficile</tp:taxon-name-part></tp:taxon-name></italic>, Spin. D. Gay, Chili. // <bold>Paralectotype</bold> <italic><tp:taxon-name><tp:taxon-name-part taxon-name-part-type="genus">Hedychrum</tp:taxon-name-part> <tp:taxon-name-part taxon-name-part-type="species">difficile</tp:taxon-name-part></tp:taxon-name></italic> ♂ Spinola det. L. D. French.</p><p><bold>Paralectotype</bold> (sex unknown): idem // <bold>Paralectotype</bold> 1 ♂. <italic><tp:taxon-name><tp:taxon-name-part taxon-name-part-type="genus">Hedychrum</tp:taxon-name-part> <tp:taxon-name-part taxon-name-part-type="species">difficile</tp:taxon-name-part></tp:taxon-name></italic> Spinola, det. L. D. French.</p><p><bold>Catalogue Casolari &amp; Casolari Moreno.</bold> <italic><tp:taxon-name><tp:taxon-name-part taxon-name-part-type="genus">Hedychrum</tp:taxon-name-part> <tp:taxon-name-part taxon-name-part-type="species">difficile</tp:taxon-name-part></tp:taxon-name></italic>, 1, 52, 32, 2 (box 50).</p></tp:treatment-sec><tp:treatment-sec sec-type="Remarks"><title>Remarks.</title><p><xref ref-type="bibr" rid="B124">Spinola (1851</xref>: 411) described <italic><tp:taxon-name><tp:taxon-name-part taxon-name-part-type="genus">Hedychrum</tp:taxon-name-part> <tp:taxon-name-part taxon-name-part-type="species">difficile</tp:taxon-name-part></tp:taxon-name></italic> on various female specimens, and at least one specimen considered as a possible male ("<italic>Macho dudoso</italic>", "<italic>Uno solo de los individuis cojidos por M. Gay está en este caso</italic>."). In the Spinola collection there are two specimens collected in Chile by Gay matching the original description and bearing French’s paralectotype labels. The lectotype designation has not been published, however. <xref ref-type="bibr" rid="B38">French (1985</xref>: 622) wrote that he examined the female holotype in MNHN; this information was later reported in <xref ref-type="bibr" rid="B53">Kimsey and Bohart (1991</xref>: 174). <italic><tp:taxon-name><tp:taxon-name-part taxon-name-part-type="genus">Hedychrum</tp:taxon-name-part> <tp:taxon-name-part taxon-name-part-type="species">difficile</tp:taxon-name-part></tp:taxon-name></italic> is a common species in Chile and the specimen found at MNHN (box number 16 of the general collection) is a syntype as well. Du <xref ref-type="bibr" rid="B18">Buysson (1899</xref>: 161, sub <italic><tp:taxon-name><tp:taxon-name-part taxon-name-part-type="genus">Hedychridium</tp:taxon-name-part></tp:taxon-name></italic>) listed the specimen in MNHN without any type status.</p><p>We designate a lectotype of <italic><tp:taxon-name><tp:taxon-name-part taxon-name-part-type="genus">Hedychrum</tp:taxon-name-part> <tp:taxon-name-part taxon-name-part-type="species">difficile</tp:taxon-name-part></tp:taxon-name></italic>. It is a female (not male, as reported on the label) in perfect condition; the second specimen, the paralectotype, is badly damaged, being without metasoma, legs and two wings. We prefer to designate the specimen in MRSN because it is based on a specimen housed in the collection of the describing author (Recommendation 74D of the Code).</p></tp:treatment-sec><tp:treatment-sec sec-type="Current status"><title>Current status.</title><p><italic><tp:taxon-name><tp:taxon-name-part taxon-name-part-type="genus">Exallopyga</tp:taxon-name-part> <tp:taxon-name-part taxon-name-part-type="species">difficile</tp:taxon-name-part></tp:taxon-name></italic> (Spinola, 1851) (transferred by <xref ref-type="bibr" rid="B38">French 1985</xref>: 622).</p><fig id="F43" position="float" orientation="portrait"><label>Plate 40.</label><caption><p><italic><tp:taxon-name><tp:taxon-name-part taxon-name-part-type="genus">Hedychrum</tp:taxon-name-part> <tp:taxon-name-part taxon-name-part-type="species">difficile</tp:taxon-name-part></tp:taxon-name></italic> Spinola, lectotype <bold>A</bold> Habitus, lateral view <bold>B</bold> head, frontal view <bold>C</bold> mesosoma, dorsal view <bold>D</bold> second and third metasomal tergites, dorsal view.</p></caption><graphic xmlns:xlink="http://www.w3.org/1999/xlink" xlink:href="zookeys-471-001-g043.jpg" position="float" orientation="portrait" xlink:type="simple" id="oo_36965.jpg"/></fig></tp:treatment-sec><ref-list><ref id="B124"><mixed-citation xmlns:xlink="http://www.w3.org/1999/xlink" xlink:type="simple"><person-group><name name-style="western"><surname>Spinola</surname><given-names>M</given-names></name></person-group> (<year>1851</year>) <article-title>Insectos. Orden 7. Himenopteros. Crisiditas. XI.</article-title> In: <person-group><name name-style="western"><surname>Gay</surname><given-names>C</given-names></name></person-group> (<role>Ed.</role>) <source>Historia fisica y politica de Chile. Zoologia</source>. <publisher-name>Maulde, Renon</publisher-name>, <publisher-loc>Paris</publisher-loc>, <fpage>404</fpage>–<lpage>413</lpage>.</mixed-citation></ref><ref id="B38"><mixed-citation xmlns:xlink="http://www.w3.org/1999/xlink" xlink:type="simple"><person-group><name name-style="western"><surname>French</surname><given-names>LD</given-names></name></person-group> (<year>1985</year>) <article-title><italic><tp:taxon-name><tp:taxon-name-part taxon-name-part-type="genus">Exallopyga</tp:taxon-name-part></tp:taxon-name></italic>, a new genus of Neotropical <tp:taxon-name><tp:taxon-name-part taxon-name-part-type="subfamily">Elampinae</tp:taxon-name-part></tp:taxon-name>.</article-title><source>Journal of Kansas Entomological Society</source><volume>58</volume>: <fpage>620</fpage>–<lpage>625</lpage>.</mixed-citation></ref><ref id="B53"><mixed-citation xmlns:xlink="http://www.w3.org/1999/xlink" xlink:type="simple"><person-group><name name-style="western"><surname>Kimsey</surname><given-names>LS</given-names></name><name name-style="western"><surname>Bohart</surname><given-names>RM</given-names></name></person-group> (<year>1991</year>) <source>The Chrysidid Wasps of the World.</source><publisher-name>University Press</publisher-name>, <publisher-loc>New York</publisher-loc>, <size units="page">652 pp</size>.</mixed-citation></ref><ref id="B18"><mixed-citation xmlns:xlink="http://www.w3.org/1999/xlink" xlink:type="simple"><person-group><name name-style="western"><surname>Buysson</surname><given-names>R du</given-names></name></person-group> (<year>1899</year>) <article-title>Catalogue des Insectes Hyménoptères de la famille des Chrysidides du Muséum de Paris.</article-title><source>Bulletin du Museum National d’Histoire Naturelle</source><volume>5</volume>(<issue>4</issue>): <fpage>159</fpage>–<lpage>169</lpage>.</mixed-citation></ref></ref-list></tp:taxon-treatment>
