# Supplementary material for: Annotated type catalogue of the Chrysididae (Insecta, Hymenoptera) deposited in the collection of Maximilian Spinola (1780–1857), Turin
Source: Zookeys. 2015 Jan 14;(471):1–96. doi: 10.3897/zookeys.471.6558 (PMC4304016; doi:10.3897/zookeys.471.6558)
Supplement: XML Treatment for Hedychrum rutilans [file zookeys.471.6558-treatment59.xml]

<!DOCTYPE tp:taxon-treatment
  PUBLIC "-//TaxonX//DTD Taxonomic Treatment Publishing DTD v0 20100105//EN" "tax-treatment-NSO.dtd">
<tp:taxon-treatment xmlns:tp="http://www.plazi.org/taxpub"><tp:treatment-meta><kwd-group><label>Taxon classification</label><kwd><named-content content-type="kingdom">Animalia</named-content></kwd><kwd><named-content content-type="order">Hymenoptera</named-content></kwd><kwd><named-content content-type="family">Chrysididae</named-content></kwd></kwd-group><mixed-citation publication-type="journal"><person-group><name><surname>Rosa</surname><given-names>Paolo</given-names></name><name><surname>Xu</surname><given-names>Zai-fu</given-names></name></person-group><article-title>Annotated type catalogue of the <tp:taxon-name><tp:taxon-name-part taxon-name-part-type="family">Chrysididae</tp:taxon-name-part></tp:taxon-name> (<tp:taxon-name><tp:taxon-name-part taxon-name-part-type="class">Insecta</tp:taxon-name-part></tp:taxon-name>, <tp:taxon-name><tp:taxon-name-part taxon-name-part-type="order">Hymenoptera</tp:taxon-name-part></tp:taxon-name>) deposited in the collection of Maximilian Spinola (1780–1857), Turin</article-title><source>Zookeys</source><day>14</day><month>1</month><year>2015</year><volume>2015</volume><issue>471</issue><fpage>1</fpage><lpage>96</lpage><pub-id pub-id-type="doi">10.3897/zookeys.471.6558</pub-id></mixed-citation></tp:treatment-meta><tp:nomenclature><tp:taxon-name>
                            <tp:taxon-name-part taxon-name-part-type="genus">Hedychrum</tp:taxon-name-part>
                            <tp:taxon-name-part taxon-name-part-type="species">rutilans</tp:taxon-name-part>
                        </tp:taxon-name><tp:taxon-authority>Dahlbom, 1854</tp:taxon-authority><tp:nomenclature-citation-list><tp:nomenclature-citation><tp:taxon-name><tp:taxon-name-part taxon-name-part-type="genus">Hedychrum</tp:taxon-name-part> <tp:taxon-name-part taxon-name-part-type="species">rutilans</tp:taxon-name-part></tp:taxon-name><comment>: <xref ref-type="bibr" rid="B24">Dahlbom 1854</xref>: 76.</comment></tp:nomenclature-citation></tp:nomenclature-citation-list></tp:nomenclature><tp:treatment-sec sec-type="Type locality"><title>Type locality.</title><p>"Habitat in Anglia, Germania, Gallia, Hispania, passim".</p></tp:treatment-sec><tp:treatment-sec sec-type="Material"><title>Material.</title><p><bold>Syntypes</bold> 2 ♂♂, ♀. <italic><tp:taxon-name><tp:taxon-name-part taxon-name-part-type="genus">Hedychrum</tp:taxon-name-part> <tp:taxon-name-part taxon-name-part-type="species">rutilans</tp:taxon-name-part></tp:taxon-name></italic>, Meg. var. c, Dhlbm. - <italic><tp:taxon-name><tp:taxon-name-part taxon-name-part-type="genus">Hedychrum</tp:taxon-name-part> <tp:taxon-name-part taxon-name-part-type="species">regium</tp:taxon-name-part></tp:taxon-name></italic>, Lep. Liguria.</p><p><bold>Catalogue Casolari &amp; Casolari Moreno.</bold> <italic><tp:taxon-name><tp:taxon-name-part taxon-name-part-type="genus">Hedychrum</tp:taxon-name-part> <tp:taxon-name-part taxon-name-part-type="species">rutilans</tp:taxon-name-part></tp:taxon-name></italic>, 186, 145, 0, 3 (box 50).</p></tp:treatment-sec><tp:treatment-sec sec-type="Remarks"><title>Remarks.</title><p><xref ref-type="bibr" rid="B24">Dahlbom (1854)</xref> described <italic><tp:taxon-name><tp:taxon-name-part taxon-name-part-type="genus">Hedychrum</tp:taxon-name-part> <tp:taxon-name-part taxon-name-part-type="species">rutilans</tp:taxon-name-part></tp:taxon-name></italic> based on a syntype series subdivided into three varieties (var. <italic>a</italic>, var. <italic>b</italic>, var. <italic>c</italic>). The syntypes listed by Dahlbom are housed in the following museums: <italic><tp:taxon-name><tp:taxon-name-part taxon-name-part-type="genus">Hedychrum</tp:taxon-name-part> <tp:taxon-name-part taxon-name-part-type="species">rutilans</tp:taxon-name-part></tp:taxon-name></italic> var. <italic>a</italic>: NHMW (<italic>teste</italic> Kollar), MNHU (<italic>teste</italic> Klug), ZMUC (<italic>teste</italic> Drewsen); <italic><tp:taxon-name><tp:taxon-name-part taxon-name-part-type="genus">Hedychrum</tp:taxon-name-part> <tp:taxon-name-part taxon-name-part-type="species">rutilans</tp:taxon-name-part></tp:taxon-name></italic> var. <italic>b</italic>: MNHU (<italic>teste</italic> Klug); <italic><tp:taxon-name><tp:taxon-name-part taxon-name-part-type="genus">Hedychrum</tp:taxon-name-part> <tp:taxon-name-part taxon-name-part-type="species">rutilans</tp:taxon-name-part></tp:taxon-name></italic> var. <italic>c</italic>: MRSN (Spinola coll., "<italic><tp:taxon-name><tp:taxon-name-part taxon-name-part-type="genus">Hedychrum</tp:taxon-name-part> <tp:taxon-name-part taxon-name-part-type="species">regium</tp:taxon-name-part></tp:taxon-name></italic> Pellet. secund. Spin. in litt." e "<italic><tp:taxon-name><tp:taxon-name-part taxon-name-part-type="genus">Hedychrum</tp:taxon-name-part> <tp:taxon-name-part taxon-name-part-type="species">intermedium</tp:taxon-name-part></tp:taxon-name></italic> Mus. Spinolae"). These syntypes are still housed in the listed museums. <xref ref-type="bibr" rid="B94">Morgan (1984</xref>: 10) designated the lectotype on a specimen collected by Zeller and housed in the Dahlbom Collection at LZM. This specimen is labelled: "<italic><tp:taxon-name><tp:taxon-name-part taxon-name-part-type="genus">Hedychrum</tp:taxon-name-part> <tp:taxon-name-part taxon-name-part-type="species">rutilans</tp:taxon-name-part></tp:taxon-name></italic> Megerl. Dahl. var. <italic>a</italic>". According to the Art. 74.2 of the Code this specimen is not a syntype, therefore it loses its status of lectotype.</p><p>The name <!--PageBreak--><italic><tp:taxon-name><tp:taxon-name-part taxon-name-part-type="genus">Hedychrum</tp:taxon-name-part> <tp:taxon-name-part taxon-name-part-type="species">rutilans</tp:taxon-name-part></tp:taxon-name></italic> is a matter of conflict between entomologists. The history of the names <italic><tp:taxon-name><tp:taxon-name-part taxon-name-part-type="genus">Hedychrum</tp:taxon-name-part> <tp:taxon-name-part taxon-name-part-type="species">rutilans</tp:taxon-name-part></tp:taxon-name></italic> and <italic><tp:taxon-name><tp:taxon-name-part taxon-name-part-type="genus">Hedychrum</tp:taxon-name-part> <tp:taxon-name-part taxon-name-part-type="species">intermedium</tp:taxon-name-part></tp:taxon-name></italic> is long and complicated. <xref ref-type="bibr" rid="B64">Linsenmaier (1959</xref>, <xref ref-type="bibr" rid="B65">1968</xref>, <xref ref-type="bibr" rid="B68">1997a</xref>, <xref ref-type="bibr" rid="B69">1997b</xref>, <xref ref-type="bibr" rid="B70">1999</xref>) used the name <italic><tp:taxon-name><tp:taxon-name-part taxon-name-part-type="genus">Hedychrum</tp:taxon-name-part> <tp:taxon-name-part taxon-name-part-type="species">intermedium</tp:taxon-name-part></tp:taxon-name></italic> Dahlbom, 1845, instead of <italic><tp:taxon-name><tp:taxon-name-part taxon-name-part-type="genus">Hedychrum</tp:taxon-name-part> <tp:taxon-name-part taxon-name-part-type="species">rutilans</tp:taxon-name-part></tp:taxon-name></italic> Dahlbom, 1854, as many other authors did in the past. In various European collections, specimens belonging to this species are still found under the name <italic><tp:taxon-name><tp:taxon-name-part taxon-name-part-type="genus">Hedychrum</tp:taxon-name-part> <tp:taxon-name-part taxon-name-part-type="species">intermedium</tp:taxon-name-part></tp:taxon-name></italic>. Many entomologists, in fact, still follow Linsenmaier’s interpretation. Linsemaier never accepted the synonymy proposed by <xref ref-type="bibr" rid="B94">Morgan (1984</xref>: 8) and that was accepted by <xref ref-type="bibr" rid="B53">Kimsey and Bohart (1991)</xref>. <xref ref-type="bibr" rid="B94">Morgan (1984)</xref>, in fact, discovered that the holotype of <italic><tp:taxon-name><tp:taxon-name-part taxon-name-part-type="genus">Hedychrum</tp:taxon-name-part> <tp:taxon-name-part taxon-name-part-type="species">intermedium</tp:taxon-name-part></tp:taxon-name></italic> belongs to the genus <italic><tp:taxon-name><tp:taxon-name-part taxon-name-part-type="genus">Holopyga</tp:taxon-name-part></tp:taxon-name></italic>. Unfortunately, Morgan did not provide any further information on the species nor in which museum he examined this type. After an extensive tour in the European museums, we found out that the type of <italic><tp:taxon-name><tp:taxon-name-part taxon-name-part-type="genus">Hedychrum</tp:taxon-name-part> <tp:taxon-name-part taxon-name-part-type="species">intermedium</tp:taxon-name-part></tp:taxon-name></italic> is housed in LZM. <xref ref-type="bibr" rid="B53">Kimsey and Bohart (1991</xref>: 232) wrote that they examined this holotype at MNHN, and later <xref ref-type="bibr" rid="B68">Linsenmaier (1997a)</xref> argued that Dufour’s specimens are housed at MNHN. After studying all relevant type material at MNHN and after having conducted an extensive literature survey, we are confident in writing that not one specimen labelled "<italic><tp:taxon-name><tp:taxon-name-part taxon-name-part-type="genus">Holopyga</tp:taxon-name-part> <tp:taxon-name-part taxon-name-part-type="species">intermedia</tp:taxon-name-part></tp:taxon-name> Gall. Dufour</italic>","<italic><tp:taxon-name><tp:taxon-name-part taxon-name-part-type="genus">Holopyga</tp:taxon-name-part> <tp:taxon-name-part taxon-name-part-type="species">intermedia</tp:taxon-name-part></tp:taxon-name></italic>" or "<italic><tp:taxon-name><tp:taxon-name-part taxon-name-part-type="genus">Hedychrum</tp:taxon-name-part> <tp:taxon-name-part taxon-name-part-type="species">intermedium</tp:taxon-name-part></tp:taxon-name></italic>" is housed at MNHN. In the "General collection" in MNHN there are two specimens labelled "<italic><tp:taxon-name><tp:taxon-name-part taxon-name-part-type="genus">Hedychrum</tp:taxon-name-part> <tp:taxon-name-part taxon-name-part-type="species">rutilans</tp:taxon-name-part></tp:taxon-name></italic>" and "<italic>Coll. Dufour 1834</italic>". These two specimens had not been studied by Morgan, yet they were listed by <xref ref-type="bibr" rid="B17">du Buysson (1898</xref>: 521) and mentioned as possible "types" by <xref ref-type="bibr" rid="B68">Linsenmaier (1997a)</xref>, since their labels match the original data cited by <xref ref-type="bibr" rid="B23">Dahlbom (1845)</xref>. Based on the erroneous information given by <xref ref-type="bibr" rid="B53">Kimsey and Bohart (1991)</xref> on the type depository, <xref ref-type="bibr" rid="B68">Linsenmaier (1997a)</xref> did not accept Morgan’s interpretation and stated that labeles must have been exchanged. Moreover, Linsenmaier argued that it was not possible that Dahlbom, who described the genus <italic><tp:taxon-name><tp:taxon-name-part taxon-name-part-type="genus">Holopyga</tp:taxon-name-part></tp:taxon-name></italic> in the same paper, would have confused it with <italic><tp:taxon-name><tp:taxon-name-part taxon-name-part-type="genus">Hedychrum</tp:taxon-name-part></tp:taxon-name></italic>.</p><p>At the beginning of our studies, we agreed with Linsenmaier and we also noticed that no other European <italic><tp:taxon-name><tp:taxon-name-part taxon-name-part-type="genus">Hedychrum</tp:taxon-name-part></tp:taxon-name></italic> has the described colour "♂ <italic>thorax antice viridis postice cyaneus</italic>"; only the male of <italic><tp:taxon-name><tp:taxon-name-part taxon-name-part-type="genus">Holopyga</tp:taxon-name-part> <tp:taxon-name-part taxon-name-part-type="species">ignicollis</tp:taxon-name-part></tp:taxon-name></italic> <italic>sensu</italic> Linsenmaier (= <italic><tp:taxon-name><tp:taxon-name-part taxon-name-part-type="genus">Holopyga</tp:taxon-name-part> <tp:taxon-name-part taxon-name-part-type="species">aureomaculata</tp:taxon-name-part></tp:taxon-name></italic> Abeille) shows a similar colouration. We concluded that Morgan probably confused the type of <italic><tp:taxon-name><tp:taxon-name-part taxon-name-part-type="genus">Hedychrum</tp:taxon-name-part> <tp:taxon-name-part taxon-name-part-type="species">intermedium</tp:taxon-name-part></tp:taxon-name></italic> with the type of another mysterious species described in the same work by Dahlbom on Dufour material collected in France: <italic><tp:taxon-name><tp:taxon-name-part taxon-name-part-type="genus">Holopyga</tp:taxon-name-part> <tp:taxon-name-part taxon-name-part-type="species">nitidula</tp:taxon-name-part></tp:taxon-name></italic>. In this sense, the examination of the Dahlbom collection in LZM was fundamental. The specimen cited by Morgan is indeed the type of <italic><tp:taxon-name><tp:taxon-name-part taxon-name-part-type="genus">Hedychrum</tp:taxon-name-part> <tp:taxon-name-part taxon-name-part-type="species">intermedium</tp:taxon-name-part></tp:taxon-name></italic>. This confirmation is not only based on the precise labels, already cited by Morgan, but also on the morphological and chromatic characteristics given by Dahlbom. This specimen is a male of <italic><tp:taxon-name><tp:taxon-name-part taxon-name-part-type="genus">Holopyga</tp:taxon-name-part> <tp:taxon-name-part taxon-name-part-type="species">fervida</tp:taxon-name-part></tp:taxon-name></italic> (Fabricius, 1781) with colouration similar to <tp:taxon-name><tp:taxon-name-part taxon-name-part-type="genus">Holopyga</tp:taxon-name-part> <tp:taxon-name-part taxon-name-part-type="species">fervida</tp:taxon-name-part> <tp:taxon-name-part taxon-name-part-type="infraspecific-rank">var.</tp:taxon-name-part> <tp:taxon-name-part taxon-name-part-type="variety">taorminensis</tp:taxon-name-part></tp:taxon-name> Trautmann: pronotum and mesonotum light bluish-greenish, in contrast with the rest of the mesosoma. But the most important characteristic is the punctuation on the mesosoma: ‘<italic>pronotum et dorsulum nitida sparse punctata</italic>’. No <italic><tp:taxon-name><tp:taxon-name-part taxon-name-part-type="genus">Hedychrum</tp:taxon-name-part></tp:taxon-name></italic> species has this peculiar punctuation, but <italic><tp:taxon-name><tp:taxon-name-part taxon-name-part-type="genus">Holopyga</tp:taxon-name-part> <tp:taxon-name-part taxon-name-part-type="species">fervida</tp:taxon-name-part></tp:taxon-name></italic> has it.</p><p>It is not strange that Dahlbom in 1845 identified the male of <italic><tp:taxon-name><tp:taxon-name-part taxon-name-part-type="genus">Holopyga</tp:taxon-name-part> <tp:taxon-name-part taxon-name-part-type="species">fervida</tp:taxon-name-part></tp:taxon-name></italic> as <italic><tp:taxon-name><tp:taxon-name-part taxon-name-part-type="genus">Hedychrum</tp:taxon-name-part></tp:taxon-name></italic>. In fact, Dahlbom in 1854 described again the males of <italic><tp:taxon-name><tp:taxon-name-part taxon-name-part-type="genus">Holopyga</tp:taxon-name-part> <tp:taxon-name-part taxon-name-part-type="species">fervida</tp:taxon-name-part></tp:taxon-name></italic> as <italic><tp:taxon-name><tp:taxon-name-part taxon-name-part-type="genus">Hedychrum</tp:taxon-name-part> <tp:taxon-name-part taxon-name-part-type="species">chloroideum</tp:taxon-name-part></tp:taxon-name></italic>, based on specimens entirely green or bluish-green, without any contrasts in the colouration of the mesosoma.</p><p>It seems that Linsenmaier was influenced by <xref ref-type="bibr" rid="B107">Richards (1935</xref>: 158). This important author received the type of <!--PageBreak--><italic><tp:taxon-name><tp:taxon-name-part taxon-name-part-type="genus">Hedychrum</tp:taxon-name-part> <tp:taxon-name-part taxon-name-part-type="species">intermedium</tp:taxon-name-part></tp:taxon-name></italic> and <italic><tp:taxon-name><tp:taxon-name-part taxon-name-part-type="genus">Hedychrum</tp:taxon-name-part> <tp:taxon-name-part taxon-name-part-type="species">rutilans</tp:taxon-name-part></tp:taxon-name></italic> by Kemner (Lund): "<italic>Through the kindness of Dr. N. A. Kemner, we have examined the type of</italic> <tp:taxon-name><tp:taxon-name-part taxon-name-part-type="genus">Hedychrum</tp:taxon-name-part> <tp:taxon-name-part taxon-name-part-type="species">rutilans</tp:taxon-name-part></tp:taxon-name> <italic>Dahlbom, 1854. It is a female bearing two labels (1)" Z. Mer."or"L. Mer."and (2)</italic>" <tp:taxon-name><tp:taxon-name-part taxon-name-part-type="genus">Hedychrum</tp:taxon-name-part> <tp:taxon-name-part taxon-name-part-type="species">rutilans</tp:taxon-name-part></tp:taxon-name>. <italic>Megerl. Secund. M.B. Dhbm. var. a."The specimen agrees with Dahlbom’s description of his var. a. (i.e. the typical form of the species) and also with the modern interpretation of his name (e.g. Trautmann, 1928). Dr. Kemner also sent what is almost certainly the type of</italic> <tp:taxon-name><tp:taxon-name-part taxon-name-part-type="genus">Hedychrum</tp:taxon-name-part> <tp:taxon-name-part taxon-name-part-type="species">intermedium</tp:taxon-name-part></tp:taxon-name> <italic>Dahlbom, 1845. This species was described in 1845 from France but in 1854 Dahlbom dropped the name</italic> <tp:taxon-name><tp:taxon-name-part taxon-name-part-type="species">intermedium</tp:taxon-name-part></tp:taxon-name><italic>; his var. c. of</italic> <tp:taxon-name><tp:taxon-name-part taxon-name-part-type="genus">Hedychrum</tp:taxon-name-part> <tp:taxon-name-part taxon-name-part-type="species">rutilans</tp:taxon-name-part></tp:taxon-name> <italic>agrees with the earlier described intermedium. The probable type of</italic> <tp:taxon-name><tp:taxon-name-part taxon-name-part-type="species">intermedium</tp:taxon-name-part></tp:taxon-name> <italic>is a male bearing two labels: (1)</italic>" <tp:taxon-name><tp:taxon-name-part taxon-name-part-type="genus">Hedychrum</tp:taxon-name-part> <tp:taxon-name-part taxon-name-part-type="species">rutilans</tp:taxon-name-part></tp:taxon-name> <italic>Dhlbm. var. c."and (2) " Hab.? Fontainebleau Collect. Barbut."This specimen agrees with the original description of</italic> <tp:taxon-name><tp:taxon-name-part taxon-name-part-type="species">intermedium</tp:taxon-name-part></tp:taxon-name>. <italic>It is a male of one of the greenish forms of</italic> <tp:taxon-name><tp:taxon-name-part taxon-name-part-type="genus">Hedychrum</tp:taxon-name-part> <tp:taxon-name-part taxon-name-part-type="species">rutilans</tp:taxon-name-part></tp:taxon-name>. <italic>It may be described as follows: - Green; slight trace of copper on central lobe of mesonotum. Postscutellum and propodeum blue. Abdomen green, disc of second tergite and whole of third, copper-tinged. Legs blue. Venter of abdomen black. In my opinion, therefore, the species should be known as</italic> <tp:taxon-name><tp:taxon-name-part taxon-name-part-type="genus">Hedychrum</tp:taxon-name-part> <tp:taxon-name-part taxon-name-part-type="species">intermedium</tp:taxon-name-part></tp:taxon-name> <italic>Dahlbom, 1845</italic>".</p><p>Nevertheless, Richards did not realize that none of the examined specimens was truly a type. In particular, <italic><tp:taxon-name><tp:taxon-name-part taxon-name-part-type="genus">Hedychrum</tp:taxon-name-part> <tp:taxon-name-part taxon-name-part-type="species">intermedium</tp:taxon-name-part></tp:taxon-name></italic> did not match the original type, since it was collected at Fontainebleau by Barbut and not by Dufour. This should be the reason different authors, including Linsenmaier, considered <italic><tp:taxon-name><tp:taxon-name-part taxon-name-part-type="genus">Hedychrum</tp:taxon-name-part> <tp:taxon-name-part taxon-name-part-type="species">intermedium</tp:taxon-name-part></tp:taxon-name></italic> had priority over the name <italic><tp:taxon-name><tp:taxon-name-part taxon-name-part-type="genus">Hedychrum</tp:taxon-name-part> <tp:taxon-name-part taxon-name-part-type="species">rutilans</tp:taxon-name-part></tp:taxon-name></italic>.</p><p>In conclusion, we formally propose here the new synonymy: <italic><tp:taxon-name><tp:taxon-name-part taxon-name-part-type="genus">Hedychrum</tp:taxon-name-part> <tp:taxon-name-part taxon-name-part-type="species">intermedium</tp:taxon-name-part></tp:taxon-name></italic> Dahlbom, 1845 = <italic><tp:taxon-name><tp:taxon-name-part taxon-name-part-type="genus">Holopyga</tp:taxon-name-part> <tp:taxon-name-part taxon-name-part-type="species">fervida</tp:taxon-name-part></tp:taxon-name></italic> (Fabricius, 1781). The valid name for one of the most common European species is therefore <italic><tp:taxon-name><tp:taxon-name-part taxon-name-part-type="genus">Hedychrum</tp:taxon-name-part> <tp:taxon-name-part taxon-name-part-type="species">rutilans</tp:taxon-name-part></tp:taxon-name></italic> Dahlbom, 1854, as already stated by <xref ref-type="bibr" rid="B94">Morgan (1984)</xref>.</p></tp:treatment-sec><tp:treatment-sec sec-type="Current status"><title>Current status.</title><p><italic><tp:taxon-name><tp:taxon-name-part taxon-name-part-type="genus">Hedychrum</tp:taxon-name-part> <tp:taxon-name-part taxon-name-part-type="species">rutilans</tp:taxon-name-part></tp:taxon-name></italic> Dahlbom, 1854.</p></tp:treatment-sec><ref-list><ref id="B24"><mixed-citation xmlns:xlink="http://www.w3.org/1999/xlink" xlink:type="simple"><person-group><name name-style="western"><surname>Dahlbom</surname><given-names>AG</given-names></name></person-group> (<year>1854</year>) <source><tp:taxon-name><tp:taxon-name-part taxon-name-part-type="order">Hymenoptera</tp:taxon-name-part></tp:taxon-name> Europaea praecipue Borealia, formis typicis nonnullis, specierum generumve exoticorum propter nexum systematicum associatis, per familias, genera, species et varietates disposita atque descripta ab Adrea Gustavo Dahlbom. Chrysis in <italic>sensu</italic> Linneano</source>. <volume>Vol. II, F</volume>. <publisher-name>Nicolai</publisher-name>, <publisher-loc>Berlin</publisher-loc>, <size units="page">412 pp</size>.</mixed-citation></ref><ref id="B94"><mixed-citation xmlns:xlink="http://www.w3.org/1999/xlink" xlink:type="simple"><person-group><name name-style="western"><surname>Morgan</surname><given-names>D</given-names></name></person-group> (<year>1984</year>) <article-title>Cuckoo-Wasps <tp:taxon-name><tp:taxon-name-part taxon-name-part-type="order">Hymenoptera</tp:taxon-name-part></tp:taxon-name>, <tp:taxon-name><tp:taxon-name-part taxon-name-part-type="family">Chrysididae</tp:taxon-name-part></tp:taxon-name>.</article-title><source>Handbooks for the Identification of British insects, Royal Entomological Society of London</source><volume>6</volume>(<issue>5</issue>): <fpage>1</fpage>–<lpage>37</lpage>.</mixed-citation></ref><ref id="B64"><mixed-citation xmlns:xlink="http://www.w3.org/1999/xlink" xlink:type="simple"><person-group><name name-style="western"><surname>Linsenmaier</surname><given-names>W</given-names></name></person-group> (<year>1959</year>) <article-title>Revision der Familie <tp:taxon-name><tp:taxon-name-part taxon-name-part-type="family">Chrysididae</tp:taxon-name-part></tp:taxon-name> (<tp:taxon-name><tp:taxon-name-part taxon-name-part-type="order">Hymenoptera</tp:taxon-name-part></tp:taxon-name>) mit besonderer Berücksichtigung der europäischen Spezies.</article-title><source>Mitteilungen der Schweizerischen Entomologischen Gesellschaft</source><volume>32</volume>: <fpage>1</fpage>–<lpage>232</lpage>.</mixed-citation></ref><ref id="B65"><mixed-citation xmlns:xlink="http://www.w3.org/1999/xlink" xlink:type="simple"><person-group><name name-style="western"><surname>Linsenmaier</surname><given-names>W</given-names></name></person-group> (<year>1968</year>) <article-title>Revision der Familie <tp:taxon-name><tp:taxon-name-part taxon-name-part-type="family">Chrysididae</tp:taxon-name-part></tp:taxon-name> (<tp:taxon-name><tp:taxon-name-part taxon-name-part-type="order">Hymenoptera</tp:taxon-name-part></tp:taxon-name>). Zweiter Nachtrag.</article-title><source>Mitteilungen der Schweizerischen Entomologischen Gesellschaft</source><volume>41</volume>(<issue>1–4</issue>): <fpage>1</fpage>–<lpage>144</lpage>.</mixed-citation></ref><ref id="B68"><mixed-citation xmlns:xlink="http://www.w3.org/1999/xlink" xlink:type="simple"><person-group><name name-style="western"><surname>Linsenmaier</surname><given-names>W</given-names></name></person-group> (<year>1997a</year>) <article-title>Altes und Neues von den Chrysididen (<tp:taxon-name><tp:taxon-name-part taxon-name-part-type="order">Hymenoptera</tp:taxon-name-part></tp:taxon-name>, <tp:taxon-name><tp:taxon-name-part taxon-name-part-type="family">Chrysididae</tp:taxon-name-part></tp:taxon-name>).</article-title><source>Entomofauna</source><volume>18</volume>(<issue>19</issue>): <fpage>245</fpage>–<lpage>300</lpage>.</mixed-citation></ref><ref id="B69"><mixed-citation xmlns:xlink="http://www.w3.org/1999/xlink" xlink:type="simple"><person-group><name name-style="western"><surname>Linsenmaier</surname><given-names>W</given-names></name></person-group> (<year>1997b</year>) <article-title>Die Goldwespen der Schweiz.</article-title><source>Veröffentlichungen aus dem Natur-Museum Luzern</source><volume>9</volume>: <fpage>1</fpage>–<lpage>140</lpage>.</mixed-citation></ref><ref id="B70"><mixed-citation xmlns:xlink="http://www.w3.org/1999/xlink" xlink:type="simple"><person-group><name name-style="western"><surname>Linsenmaier</surname><given-names>W</given-names></name></person-group> (<year>1999</year>) <article-title>Die Goldwespen Nordafrikas (<tp:taxon-name><tp:taxon-name-part taxon-name-part-type="order">Hymenoptera</tp:taxon-name-part></tp:taxon-name>, <tp:taxon-name><tp:taxon-name-part taxon-name-part-type="family">Chrysididae</tp:taxon-name-part></tp:taxon-name>).</article-title><source>Entomofauna</source><supplement>Suppl. 10</supplement>: <fpage>1</fpage>–<lpage>281</lpage>.</mixed-citation></ref><ref id="B53"><mixed-citation xmlns:xlink="http://www.w3.org/1999/xlink" xlink:type="simple"><person-group><name name-style="western"><surname>Kimsey</surname><given-names>LS</given-names></name><name name-style="western"><surname>Bohart</surname><given-names>RM</given-names></name></person-group> (<year>1991</year>) <source>The Chrysidid Wasps of the World.</source><publisher-name>University Press</publisher-name>, <publisher-loc>New York</publisher-loc>, <size units="page">652 pp</size>.</mixed-citation></ref><ref id="B17"><mixed-citation xmlns:xlink="http://www.w3.org/1999/xlink" xlink:type="simple"><person-group><name name-style="western"><surname>Buysson</surname><given-names>R du</given-names></name></person-group> (<year>1898</year>) <article-title>Étude des Chrysidides du Muséum de Paris.</article-title><source>Annales de la Société Entomologique de France</source><volume>66</volume>(<issue>4</issue>): <fpage>518</fpage>–<lpage>580</lpage>.</mixed-citation></ref><ref id="B23"><mixed-citation xmlns:xlink="http://www.w3.org/1999/xlink" xlink:type="simple"><person-group><name name-style="western"><surname>Dahlbom</surname><given-names>AG</given-names></name></person-group> (<year>1845</year>) <source>Dispositio Methodica Specierum Hymenopterorum secundum Familias Insectorum Naturales – Part II – <italic><tp:taxon-name><tp:taxon-name-part taxon-name-part-type="genus">Chrysis</tp:taxon-name-part></tp:taxon-name></italic> in <italic>sensu</italic> Linnaeano.</source><publisher-name>Berlingianis</publisher-name>, <publisher-loc>Lund</publisher-loc>, <size units="page">20 pp</size>.</mixed-citation></ref><ref id="B107"><mixed-citation xmlns:xlink="http://www.w3.org/1999/xlink" xlink:type="simple"><person-group><name name-style="western"><surname>Richards</surname><given-names>OW</given-names></name></person-group> (<year>1935</year>) <article-title>Notes on the nomenclature of the Aculeate <tp:taxon-name><tp:taxon-name-part taxon-name-part-type="order">Hymenoptera</tp:taxon-name-part></tp:taxon-name>, with special reference to British genera and species.</article-title><source>Transactions of the Royal Entomological Society</source><volume>83</volume>: <fpage>143</fpage>–<lpage>176</lpage>. doi: <ext-link ext-link-type="doi" xlink:href="10.1111/j.1365-2311.1935.tb00420.x" xlink:type="simple">10.1111/j.1365-2311.1935.tb00420.x</ext-link></mixed-citation></ref></ref-list></tp:taxon-treatment>
