# Supplementary material for: Annotated type catalogue of the Chrysididae (Insecta, Hymenoptera) deposited in the collection of Maximilian Spinola (1780–1857), Turin
Source: Zookeys. 2015 Jan 14;(471):1–96. doi: 10.3897/zookeys.471.6558 (PMC4304016; doi:10.3897/zookeys.471.6558)
Supplement: XML Treatment for Holopyga luzulina [file zookeys.471.6558-treatment62.xml]

<!DOCTYPE tp:taxon-treatment
  PUBLIC "-//TaxonX//DTD Taxonomic Treatment Publishing DTD v0 20100105//EN" "tax-treatment-NSO.dtd">
<tp:taxon-treatment xmlns:tp="http://www.plazi.org/taxpub"><tp:treatment-meta><kwd-group><label>Taxon classification</label><kwd><named-content content-type="kingdom">Animalia</named-content></kwd><kwd><named-content content-type="order">Hymenoptera</named-content></kwd><kwd><named-content content-type="family">Chrysididae</named-content></kwd></kwd-group><mixed-citation publication-type="journal"><person-group><name><surname>Rosa</surname><given-names>Paolo</given-names></name><name><surname>Xu</surname><given-names>Zai-fu</given-names></name></person-group><article-title>Annotated type catalogue of the <tp:taxon-name><tp:taxon-name-part taxon-name-part-type="family">Chrysididae</tp:taxon-name-part></tp:taxon-name> (<tp:taxon-name><tp:taxon-name-part taxon-name-part-type="class">Insecta</tp:taxon-name-part></tp:taxon-name>, <tp:taxon-name><tp:taxon-name-part taxon-name-part-type="order">Hymenoptera</tp:taxon-name-part></tp:taxon-name>) deposited in the collection of Maximilian Spinola (1780–1857), Turin</article-title><source>Zookeys</source><day>14</day><month>1</month><year>2015</year><volume>2015</volume><issue>471</issue><fpage>1</fpage><lpage>96</lpage><pub-id pub-id-type="doi">10.3897/zookeys.471.6558</pub-id></mixed-citation></tp:treatment-meta><tp:nomenclature><tp:taxon-name>
                            <tp:taxon-name-part taxon-name-part-type="genus">Holopyga</tp:taxon-name-part>
                            <tp:taxon-name-part taxon-name-part-type="species">luzulina</tp:taxon-name-part>
                        </tp:taxon-name><tp:taxon-authority>Dahlbom, 1854</tp:taxon-authority><xref ref-type="fig" rid="F46">Plate 43</xref><!--PageBreak--><tp:nomenclature-citation-list><tp:nomenclature-citation><tp:taxon-name><tp:taxon-name-part taxon-name-part-type="genus">Holopyga</tp:taxon-name-part> <tp:taxon-name-part taxon-name-part-type="species">luzulina</tp:taxon-name-part></tp:taxon-name><comment>: <xref ref-type="bibr" rid="B24">Dahlbom 1854</xref>: 49.</comment></tp:nomenclature-citation></tp:nomenclature-citation-list></tp:nomenclature><tp:treatment-sec sec-type="Type locality"><title>Type locality.</title><p>"Habitat in Brasilia, D. D. Milde et Spinola, qui specimina benevole communicarunt".</p></tp:treatment-sec><tp:treatment-sec sec-type="Material"><title>Material.</title><p><bold>Lectotype</bold> (here designated) ♂. <italic><tp:taxon-name><tp:taxon-name-part taxon-name-part-type="genus">Hedychrum</tp:taxon-name-part> <tp:taxon-name-part taxon-name-part-type="species">lazulinum</tp:taxon-name-part></tp:taxon-name></italic> (<italic><tp:taxon-name><tp:taxon-name-part taxon-name-part-type="genus">Holopyga</tp:taxon-name-part></tp:taxon-name></italic>) Dahlb. - M.B. Klug. D. Klug. Brasil // <bold>Lectotype</bold> ♂. <italic><tp:taxon-name><tp:taxon-name-part taxon-name-part-type="genus">Holopyga</tp:taxon-name-part> <tp:taxon-name-part taxon-name-part-type="species">lazulina</tp:taxon-name-part></tp:taxon-name></italic> Dahlbom, det. L. D. French.</p><p><bold>Catalogue Casolari &amp; Casolari Moreno.</bold> <italic><tp:taxon-name><tp:taxon-name-part taxon-name-part-type="genus">Hedychrum</tp:taxon-name-part> <tp:taxon-name-part taxon-name-part-type="species">lazulinum</tp:taxon-name-part></tp:taxon-name></italic>, 27, 34, 49, 2 (box 50).</p></tp:treatment-sec><tp:treatment-sec sec-type="Remarks"><title>Remarks.</title><p><xref ref-type="bibr" rid="B24">Dahlbom (1854</xref>: 49) described <italic><tp:taxon-name><tp:taxon-name-part taxon-name-part-type="genus">Holopyga</tp:taxon-name-part> <tp:taxon-name-part taxon-name-part-type="species">luzulina</tp:taxon-name-part></tp:taxon-name></italic> based on two specimens received from Milde and Spinola. French labelled the specimen in the Spinola collection as lectotype, but the designation has not been published. Since we could not find the second syntype in MNHU, we designate the lectotype of <italic><tp:taxon-name><tp:taxon-name-part taxon-name-part-type="genus">Holopyga</tp:taxon-name-part> <tp:taxon-name-part taxon-name-part-type="species">luzulina</tp:taxon-name-part></tp:taxon-name></italic> Dahlbom to fix the current interpretation of the species. After Dahlbom, many South American <italic><tp:taxon-name><tp:taxon-name-part taxon-name-part-type="genus">Holopyga</tp:taxon-name-part></tp:taxon-name></italic> have been described, and there is the possibility that the other syntype belongs to a different species, as found in other cases (e.g. <italic><tp:taxon-name><tp:taxon-name-part taxon-name-part-type="genus">Holopyga</tp:taxon-name-part> <tp:taxon-name-part taxon-name-part-type="species">dohrni</tp:taxon-name-part></tp:taxon-name></italic> Dahlbom, 1854, with different syntypes from U.S.A. and Cuba). The type is missing tibia and tarsi of the right foreleg and left mesoleg and also the femora, tibiae, and tarsi of the left metaleg; a thin mould layer covers the right side of the body. The second specimen placed under the name <italic><tp:taxon-name><tp:taxon-name-part taxon-name-part-type="genus">Holopyga</tp:taxon-name-part> <tp:taxon-name-part taxon-name-part-type="species">luzulina</tp:taxon-name-part></tp:taxon-name></italic> is a male of <italic><tp:taxon-name><tp:taxon-name-part taxon-name-part-type="genus">Hedychrum</tp:taxon-name-part> <tp:taxon-name-part taxon-name-part-type="species">rutilans</tp:taxon-name-part></tp:taxon-name></italic> Dahlbom, 1854, most likely placed in this position in recent times.</p></tp:treatment-sec><tp:treatment-sec sec-type="Current status"><title>Current status.</title><p><italic><tp:taxon-name><tp:taxon-name-part taxon-name-part-type="genus">Holopyga</tp:taxon-name-part> <tp:taxon-name-part taxon-name-part-type="species">luzulina</tp:taxon-name-part></tp:taxon-name></italic> Dahlbom, 1854.</p><fig id="F46" position="float" orientation="portrait"><label>Plate 43.</label><caption><p><italic><tp:taxon-name><tp:taxon-name-part taxon-name-part-type="genus">Holopyga</tp:taxon-name-part> <tp:taxon-name-part taxon-name-part-type="species">luzulina</tp:taxon-name-part></tp:taxon-name></italic> Dahlbom, lectotype <bold>A</bold> Habitus, dorsal view <bold>B</bold> Mesosoma, dorsal view <bold>C</bold> head, dorsal view <bold>D</bold> head, frontal view <bold>E</bold> head and mesosoma lateral view <bold>F</bold> second and third metasomal tergites, dorsal view.</p></caption><graphic xmlns:xlink="http://www.w3.org/1999/xlink" xlink:href="zookeys-471-001-g046.jpg" position="float" orientation="portrait" xlink:type="simple" id="oo_36968.jpg"/></fig></tp:treatment-sec><ref-list><ref id="B24"><mixed-citation xmlns:xlink="http://www.w3.org/1999/xlink" xlink:type="simple"><person-group><name name-style="western"><surname>Dahlbom</surname><given-names>AG</given-names></name></person-group> (<year>1854</year>) <source><tp:taxon-name><tp:taxon-name-part taxon-name-part-type="order">Hymenoptera</tp:taxon-name-part></tp:taxon-name> Europaea praecipue Borealia, formis typicis nonnullis, specierum generumve exoticorum propter nexum systematicum associatis, per familias, genera, species et varietates disposita atque descripta ab Adrea Gustavo Dahlbom. Chrysis in <italic>sensu</italic> Linneano</source>. <volume>Vol. II, F</volume>. <publisher-name>Nicolai</publisher-name>, <publisher-loc>Berlin</publisher-loc>, <size units="page">412 pp</size>.</mixed-citation></ref></ref-list></tp:taxon-treatment>
