# Supplementary material for: Annotated type catalogue of the Chrysididae (Insecta, Hymenoptera) deposited in the collection of Maximilian Spinola (1780–1857), Turin
Source: Zookeys. 2015 Jan 14;(471):1–96. doi: 10.3897/zookeys.471.6558 (PMC4304016; doi:10.3897/zookeys.471.6558)
Supplement: XML Treatment for Chrysis hybrida [file zookeys.471.6558-treatment74.xml]

<!DOCTYPE tp:taxon-treatment
  PUBLIC "-//TaxonX//DTD Taxonomic Treatment Publishing DTD v0 20100105//EN" "tax-treatment-NSO.dtd">
<tp:taxon-treatment xmlns:tp="http://www.plazi.org/taxpub"><tp:treatment-meta><kwd-group><label>Taxon classification</label><kwd><named-content content-type="kingdom">Animalia</named-content></kwd><kwd><named-content content-type="order">Hymenoptera</named-content></kwd><kwd><named-content content-type="family">Chrysididae</named-content></kwd></kwd-group><mixed-citation publication-type="journal"><person-group><name><surname>Rosa</surname><given-names>Paolo</given-names></name><name><surname>Xu</surname><given-names>Zai-fu</given-names></name></person-group><article-title>Annotated type catalogue of the <tp:taxon-name><tp:taxon-name-part taxon-name-part-type="family">Chrysididae</tp:taxon-name-part></tp:taxon-name> (<tp:taxon-name><tp:taxon-name-part taxon-name-part-type="class">Insecta</tp:taxon-name-part></tp:taxon-name>, <tp:taxon-name><tp:taxon-name-part taxon-name-part-type="order">Hymenoptera</tp:taxon-name-part></tp:taxon-name>) deposited in the collection of Maximilian Spinola (1780–1857), Turin</article-title><source>Zookeys</source><day>14</day><month>1</month><year>2015</year><volume>2015</volume><issue>471</issue><fpage>1</fpage><lpage>96</lpage><pub-id pub-id-type="doi">10.3897/zookeys.471.6558</pub-id></mixed-citation></tp:treatment-meta><tp:nomenclature><tp:taxon-name>
                            <tp:taxon-name-part taxon-name-part-type="genus">Chrysis</tp:taxon-name-part>
                            <tp:taxon-name-part taxon-name-part-type="species">hybrida</tp:taxon-name-part>
                        </tp:taxon-name><tp:taxon-authority>Lepeletier, 1806</tp:taxon-authority><tp:nomenclature-citation-list><tp:nomenclature-citation><tp:taxon-name><tp:taxon-name-part taxon-name-part-type="genus">Chrysis</tp:taxon-name-part> <tp:taxon-name-part taxon-name-part-type="species">hybrida</tp:taxon-name-part></tp:taxon-name><comment>: <xref ref-type="bibr" rid="B58">Lepeletier 1806</xref>: 127.</comment></tp:nomenclature-citation></tp:nomenclature-citation-list></tp:nomenclature><tp:treatment-sec sec-type="Remarks"><title>Remarks.</title><p><xref ref-type="bibr" rid="B2">Abeille (1879</xref>: 85) examined one specimen in the Spinola collection that he considered as a type: "<italic>j’ai vu à Turin, dans les cartons de Spinola un type envoyé par Lepelletier luimême et identique avec mes exemplaires</italic>". Unfortunately, we did not find any specimen of <italic><tp:taxon-name><tp:taxon-name-part taxon-name-part-type="genus">Chrysis</tp:taxon-name-part> <tp:taxon-name-part taxon-name-part-type="species">hybrida</tp:taxon-name-part></tp:taxon-name></italic> in the Spinola collection.</p></tp:treatment-sec><tp:treatment-sec sec-type="Current status"><title>Current status.</title><p><italic><tp:taxon-name><tp:taxon-name-part taxon-name-part-type="genus">Chrysura</tp:taxon-name-part> <tp:taxon-name-part taxon-name-part-type="species">hybrida</tp:taxon-name-part></tp:taxon-name></italic> (Lepeletier, 1806) (transferred by <xref ref-type="bibr" rid="B53">Kimsey and Bohart 1991</xref>: 490).</p><!--PageBreak--></tp:treatment-sec><ref-list><ref id="B58"><mixed-citation xmlns:xlink="http://www.w3.org/1999/xlink" xlink:type="simple"><person-group><name name-style="western"><surname>Lepeletier</surname><given-names>ALM</given-names></name></person-group> (<year>1806</year>) <article-title>Mémoire sur quelques espèces nouvelles d’insectes de la section des Hyménoptères appelés les Portetuyaux, et sur les caractères de cette famille et des genres qui la composent.</article-title><source>Annales du Muséum National d’Histoire Naturelle</source><volume>7</volume>: <fpage>115</fpage>–<lpage>129</lpage>.</mixed-citation></ref><ref id="B2"><mixed-citation xmlns:xlink="http://www.w3.org/1999/xlink" xlink:type="simple"><person-group><name name-style="western"><surname>Abeille de Perrin</surname><given-names>E</given-names></name></person-group> (<year>1879</year>) <article-title>Synopsis critique et synonymique des Chrysides de France.</article-title><source>Annales de la Société linnéene de Lyon</source><volume>26</volume>: <fpage>1</fpage>–<lpage>108</lpage>.</mixed-citation></ref><ref id="B53"><mixed-citation xmlns:xlink="http://www.w3.org/1999/xlink" xlink:type="simple"><person-group><name name-style="western"><surname>Kimsey</surname><given-names>LS</given-names></name><name name-style="western"><surname>Bohart</surname><given-names>RM</given-names></name></person-group> (<year>1991</year>) <source>The Chrysidid Wasps of the World.</source><publisher-name>University Press</publisher-name>, <publisher-loc>New York</publisher-loc>, <size units="page">652 pp</size>.</mixed-citation></ref></ref-list></tp:taxon-treatment>
