# Supplementary material for: Annotated type catalogue of the Chrysididae (Insecta, Hymenoptera) deposited in the collection of Maximilian Spinola (1780–1857), Turin
Source: Zookeys. 2015 Jan 14;(471):1–96. doi: 10.3897/zookeys.471.6558 (PMC4304016; doi:10.3897/zookeys.471.6558)
Supplement: XML Treatment for Hedychrum cyaneum [file zookeys.471.6558-treatment78.xml]

<!DOCTYPE tp:taxon-treatment
  PUBLIC "-//TaxonX//DTD Taxonomic Treatment Publishing DTD v0 20100105//EN" "tax-treatment-NSO.dtd">
<tp:taxon-treatment xmlns:tp="http://www.plazi.org/taxpub"><tp:treatment-meta><kwd-group><label>Taxon classification</label><kwd><named-content content-type="kingdom">Animalia</named-content></kwd><kwd><named-content content-type="order">Hymenoptera</named-content></kwd><kwd><named-content content-type="family">Chrysididae</named-content></kwd></kwd-group><mixed-citation publication-type="journal"><person-group><name><surname>Rosa</surname><given-names>Paolo</given-names></name><name><surname>Xu</surname><given-names>Zai-fu</given-names></name></person-group><article-title>Annotated type catalogue of the <tp:taxon-name><tp:taxon-name-part taxon-name-part-type="family">Chrysididae</tp:taxon-name-part></tp:taxon-name> (<tp:taxon-name><tp:taxon-name-part taxon-name-part-type="class">Insecta</tp:taxon-name-part></tp:taxon-name>, <tp:taxon-name><tp:taxon-name-part taxon-name-part-type="order">Hymenoptera</tp:taxon-name-part></tp:taxon-name>) deposited in the collection of Maximilian Spinola (1780–1857), Turin</article-title><source>Zookeys</source><day>14</day><month>1</month><year>2015</year><volume>2015</volume><issue>471</issue><fpage>1</fpage><lpage>96</lpage><pub-id pub-id-type="doi">10.3897/zookeys.471.6558</pub-id></mixed-citation></tp:treatment-meta><tp:nomenclature><tp:taxon-name>
                            <tp:taxon-name-part taxon-name-part-type="genus">Hedychrum</tp:taxon-name-part>
                            <tp:taxon-name-part taxon-name-part-type="species">cyaneum</tp:taxon-name-part>
                        </tp:taxon-name><tp:taxon-authority>Brullé, 1846</tp:taxon-authority><tp:nomenclature-citation-list><tp:nomenclature-citation><tp:taxon-name><tp:taxon-name-part taxon-name-part-type="genus">Hedychrum</tp:taxon-name-part> <tp:taxon-name-part taxon-name-part-type="species">cyaneum</tp:taxon-name-part></tp:taxon-name><comment>: <xref ref-type="bibr" rid="B15">Brullé 1846</xref>: 52.</comment></tp:nomenclature-citation></tp:nomenclature-citation-list></tp:nomenclature><tp:treatment-sec sec-type="Remarks"><title>Remarks.</title><p>Holotype ♂.</p><!--PageBreak--></tp:treatment-sec><tp:treatment-sec sec-type="Type locality"><title>Type locality.</title><p>South Africa, Cape of Good Hope (Serville coll.) According to <xref ref-type="bibr" rid="B53">Kimsey and Bohart (1991</xref>: 213), the holotype should be housed in the Spinola collection, but it is not there any more. The type should also be searched for at MNHN.</p></tp:treatment-sec><tp:treatment-sec sec-type="Current status"><title>Current status.</title><p><italic><tp:taxon-name><tp:taxon-name-part taxon-name-part-type="genus">Hedychrum</tp:taxon-name-part> <tp:taxon-name-part taxon-name-part-type="species">cyaneum</tp:taxon-name-part></tp:taxon-name></italic> Brullé, 1846.</p></tp:treatment-sec><ref-list><ref id="B15"><mixed-citation xmlns:xlink="http://www.w3.org/1999/xlink" xlink:type="simple"><person-group><name name-style="western"><surname>Brullé</surname><given-names>GA</given-names></name></person-group> (<year>1846</year>) <source>Des Hyménoptères. Lepeletier de Saint-Fargeau A "Histoire Naturelle des Insectes"</source> – <volume>Tome Quatrième</volume>. <publisher-name>Libraire Encyclopédique de Roret</publisher-name>, <publisher-loc>Paris</publisher-loc>, <size units="page">680 pp</size>. [<chapter-title><tp:taxon-name><tp:taxon-name-part taxon-name-part-type="family">Chrysididae</tp:taxon-name-part></tp:taxon-name></chapter-title>: <fpage>1</fpage>–<lpage>55</lpage>, pl. 37]</mixed-citation></ref><ref id="B53"><mixed-citation xmlns:xlink="http://www.w3.org/1999/xlink" xlink:type="simple"><person-group><name name-style="western"><surname>Kimsey</surname><given-names>LS</given-names></name><name name-style="western"><surname>Bohart</surname><given-names>RM</given-names></name></person-group> (<year>1991</year>) <source>The Chrysidid Wasps of the World.</source><publisher-name>University Press</publisher-name>, <publisher-loc>New York</publisher-loc>, <size units="page">652 pp</size>.</mixed-citation></ref></ref-list></tp:taxon-treatment>
