# Supplementary material for: Annotated type catalogue of the Chrysididae (Insecta, Hymenoptera) deposited in the collection of Maximilian Spinola (1780–1857), Turin
Source: Zookeys. 2015 Jan 14;(471):1–96. doi: 10.3897/zookeys.471.6558 (PMC4304016; doi:10.3897/zookeys.471.6558)
Supplement: XML Treatment for Chrysis bicolor [file zookeys.471.6558-treatment82.xml]

<!DOCTYPE tp:taxon-treatment
  PUBLIC "-//TaxonX//DTD Taxonomic Treatment Publishing DTD v0 20100105//EN" "tax-treatment-NSO.dtd">
<tp:taxon-treatment xmlns:tp="http://www.plazi.org/taxpub"><tp:treatment-meta><kwd-group><label>Taxon classification</label><kwd><named-content content-type="kingdom">Animalia</named-content></kwd><kwd><named-content content-type="order">Hymenoptera</named-content></kwd><kwd><named-content content-type="family">Chrysididae</named-content></kwd></kwd-group><mixed-citation publication-type="journal"><person-group><name><surname>Rosa</surname><given-names>Paolo</given-names></name><name><surname>Xu</surname><given-names>Zai-fu</given-names></name></person-group><article-title>Annotated type catalogue of the <tp:taxon-name><tp:taxon-name-part taxon-name-part-type="family">Chrysididae</tp:taxon-name-part></tp:taxon-name> (<tp:taxon-name><tp:taxon-name-part taxon-name-part-type="class">Insecta</tp:taxon-name-part></tp:taxon-name>, <tp:taxon-name><tp:taxon-name-part taxon-name-part-type="order">Hymenoptera</tp:taxon-name-part></tp:taxon-name>) deposited in the collection of Maximilian Spinola (1780–1857), Turin</article-title><source>Zookeys</source><day>14</day><month>1</month><year>2015</year><volume>2015</volume><issue>471</issue><fpage>1</fpage><lpage>96</lpage><pub-id pub-id-type="doi">10.3897/zookeys.471.6558</pub-id></mixed-citation></tp:treatment-meta><tp:nomenclature><tp:taxon-name>
                            <tp:taxon-name-part taxon-name-part-type="genus">Chrysis</tp:taxon-name-part>
                            <tp:taxon-name-part taxon-name-part-type="species">bicolor</tp:taxon-name-part>
                        </tp:taxon-name><tp:taxon-authority>Lepeletier, 1806</tp:taxon-authority><xref ref-type="fig" rid="F50">Plate 47</xref><!--PageBreak--><!--PageBreak--><tp:nomenclature-citation-list><tp:nomenclature-citation><tp:taxon-name><tp:taxon-name-part taxon-name-part-type="genus">Chrysis</tp:taxon-name-part> <tp:taxon-name-part taxon-name-part-type="species">bicolor</tp:taxon-name-part></tp:taxon-name><comment>: <xref ref-type="bibr" rid="B58">Lepeletier 1806</xref>: 127.</comment></tp:nomenclature-citation></tp:nomenclature-citation-list></tp:nomenclature><tp:treatment-sec sec-type="Label"><title>Label</title><p>[♀]: <italic><tp:taxon-name><tp:taxon-name-part taxon-name-part-type="genus">Chrysis</tp:taxon-name-part> <tp:taxon-name-part taxon-name-part-type="species">bicolor</tp:taxon-name-part></tp:taxon-name></italic>, Lepel. 127; Europa P. / 6288.</p></tp:treatment-sec><tp:treatment-sec sec-type="Material"><title>Material.</title><p><bold>Neotype</bold> (here designated) ♀. France Var St. Laurent d. Verdon [Saint-Laurent-du-Verdon, Alpes-de-Haute-Provence department, France] 23.6.74 Coll. Linsenmaier / [leg.] Perraudin / Chrysis L. bicolor ♀ Lep. det. Linsenmaier 1998 / ex Doubletten LM collection / NML_ENT GBIF_Chr00020564 / <bold>Neotypus</bold> <italic><tp:taxon-name><tp:taxon-name-part taxon-name-part-type="genus">Chrysis</tp:taxon-name-part> <tp:taxon-name-part taxon-name-part-type="species">bicolor</tp:taxon-name-part></tp:taxon-name></italic> Lepeletier, 1806 P. Rosa des. 2013.</p></tp:treatment-sec><tp:treatment-sec sec-type="Remarks"><title>Remarks.</title><p><xref ref-type="bibr" rid="B94">Morgan (1984</xref>: 9) designated the lectotype of <italic><tp:taxon-name><tp:taxon-name-part taxon-name-part-type="genus">Chrysis</tp:taxon-name-part> <tp:taxon-name-part taxon-name-part-type="species">bicolor</tp:taxon-name-part></tp:taxon-name></italic> in MNHN based on a male without a metasoma, writing: "<italic>sufficient characters being present on the thorax and head to fix its identity</italic>". According to <xref ref-type="bibr" rid="B18">du Buysson (1899)</xref> there are no types of <italic><tp:taxon-name><tp:taxon-name-part taxon-name-part-type="genus">Chrysis</tp:taxon-name-part> <tp:taxon-name-part taxon-name-part-type="species">bicolor</tp:taxon-name-part></tp:taxon-name></italic> Lepeletier, 1806 in the Lepeletier collection in MNHN. We were able to examine the presumed type series studied by Morgan. The specimen selected as lectotype was previously labelled as "Type" by a former curator, but it must be excluded from the type series, because Lepeletier placed the specimens under the name <italic><tp:taxon-name><tp:taxon-name-part taxon-name-part-type="genus">Chrysis</tp:taxon-name-part> <tp:taxon-name-part taxon-name-part-type="species">humeralis</tp:taxon-name-part></tp:taxon-name></italic>, a species never described. The specimens identified by Lepeletier as <italic><tp:taxon-name><tp:taxon-name-part taxon-name-part-type="genus">Chrysis</tp:taxon-name-part> <tp:taxon-name-part taxon-name-part-type="species">humeralis</tp:taxon-name-part></tp:taxon-name></italic> can be found in the catalogue of <xref ref-type="bibr" rid="B17">du Buysson (1898</xref>: 564) in synonymy of <tp:taxon-name><tp:taxon-name-part taxon-name-part-type="genus">Chrysis</tp:taxon-name-part> <tp:taxon-name-part taxon-name-part-type="species">succincta</tp:taxon-name-part> <tp:taxon-name-part taxon-name-part-type="infraspecific-rank">var.</tp:taxon-name-part> <tp:taxon-name-part taxon-name-part-type="variety">bicolor</tp:taxon-name-part></tp:taxon-name>. This series of three specimens includes two different species. One specimen, bearing the name <italic><tp:taxon-name><tp:taxon-name-part taxon-name-part-type="species">humeralis</tp:taxon-name-part></tp:taxon-name></italic>, is a male of <italic><tp:taxon-name><tp:taxon-name-part taxon-name-part-type="genus">Chrysis</tp:taxon-name-part> <tp:taxon-name-part taxon-name-part-type="species">gribodoi</tp:taxon-name-part></tp:taxon-name></italic> Abeille; a second specimen is a female of <italic><tp:taxon-name><tp:taxon-name-part taxon-name-part-type="genus">Chrysis</tp:taxon-name-part> <tp:taxon-name-part taxon-name-part-type="species">illigeri</tp:taxon-name-part></tp:taxon-name></italic> Wesmael and bears the label "no type status det. Morgan 1981"; the third specimen was selected by Morgan as the male lectotype of <italic><tp:taxon-name><tp:taxon-name-part taxon-name-part-type="species">bicolor</tp:taxon-name-part></tp:taxon-name></italic>. According to a label pinned by Niehuis in 1998, the specimen selected by Morgan is a female and not a male. Either way, this specimen does not match the current interpretation of the species and belongs to <italic><tp:taxon-name><tp:taxon-name-part taxon-name-part-type="genus">Chrysis</tp:taxon-name-part> <tp:taxon-name-part taxon-name-part-type="species">illigeri</tp:taxon-name-part></tp:taxon-name></italic> Wesmael, 1839 (= <italic><tp:taxon-name><tp:taxon-name-part taxon-name-part-type="genus">Chrysis</tp:taxon-name-part> <tp:taxon-name-part taxon-name-part-type="species">helleni</tp:taxon-name-part></tp:taxon-name></italic> Linsenmaier, 1959 in Morgan’s keys). There is no evidence to show that the selected specimen is a syntype. <xref ref-type="bibr" rid="B58">Lepeletier (1806)</xref> very likely described <italic><tp:taxon-name><tp:taxon-name-part taxon-name-part-type="genus">Chrysis</tp:taxon-name-part> <tp:taxon-name-part taxon-name-part-type="species">bicolor</tp:taxon-name-part></tp:taxon-name></italic> based on a single specimen ("<italic>Mâle. Je ne sais de quell pays elle est.</italic>"), which must be considered as a holotype by monotypy. Du Buysson (1809, <xref ref-type="bibr" rid="B18">1899</xref>) did not include it in the type series. Since the specimen designated by Morgan as lectotype had been identified by Lepeletier as <italic><tp:taxon-name><tp:taxon-name-part taxon-name-part-type="genus">Chrysis</tp:taxon-name-part> <tp:taxon-name-part taxon-name-part-type="species">humeralis</tp:taxon-name-part></tp:taxon-name></italic>, and not <italic><tp:taxon-name><tp:taxon-name-part taxon-name-part-type="genus">Chrysis</tp:taxon-name-part> <tp:taxon-name-part taxon-name-part-type="species">bicolor</tp:taxon-name-part></tp:taxon-name></italic>, and as this specimens does not correspond to the desciption of <italic><tp:taxon-name><tp:taxon-name-part taxon-name-part-type="genus">Chrysis</tp:taxon-name-part> <tp:taxon-name-part taxon-name-part-type="species">bicolor</tp:taxon-name-part></tp:taxon-name></italic> given by Lepeletier, we do not consider it as syntype and therefore as a lectotype (Art. 74.2 of the Code).</p><!--PageBreak--><p>Since many authors do not separate <italic><tp:taxon-name><tp:taxon-name-part taxon-name-part-type="genus">Chrysis</tp:taxon-name-part> <tp:taxon-name-part taxon-name-part-type="species">bicolor</tp:taxon-name-part></tp:taxon-name></italic> from <italic><tp:taxon-name><tp:taxon-name-part taxon-name-part-type="genus">Chrysis</tp:taxon-name-part> <tp:taxon-name-part taxon-name-part-type="species">illigeri</tp:taxon-name-part></tp:taxon-name></italic> (e.g. <xref ref-type="bibr" rid="B53">Kimsey and Bohart 1991</xref>: 389; <xref ref-type="bibr" rid="B55">Kunz 1994</xref>: 104, etc.), we think that a neotype designation of <italic><tp:taxon-name><tp:taxon-name-part taxon-name-part-type="genus">Chrysis</tp:taxon-name-part> <tp:taxon-name-part taxon-name-part-type="species">bicolor</tp:taxon-name-part></tp:taxon-name></italic> Lepeletier is needed. Moreover, the taxonomic position of the species belonging to the <italic><tp:taxon-name><tp:taxon-name-part taxon-name-part-type="genus">Chrysis</tp:taxon-name-part> <tp:taxon-name-part taxon-name-part-type="species">succincta</tp:taxon-name-part></tp:taxon-name></italic> group is not clear. For example, <xref ref-type="bibr" rid="B53">Kimsey and Bohart (1991)</xref> placed <italic><tp:taxon-name><tp:taxon-name-part taxon-name-part-type="genus">Chrysis</tp:taxon-name-part> <tp:taxon-name-part taxon-name-part-type="species">illigeri</tp:taxon-name-part></tp:taxon-name></italic> in synonymy of <italic><tp:taxon-name><tp:taxon-name-part taxon-name-part-type="genus">Chrysis</tp:taxon-name-part> <tp:taxon-name-part taxon-name-part-type="species">bicolor</tp:taxon-name-part></tp:taxon-name></italic> and considered <italic><tp:taxon-name><tp:taxon-name-part taxon-name-part-type="genus">Chrysis</tp:taxon-name-part> <tp:taxon-name-part taxon-name-part-type="species">helleni</tp:taxon-name-part></tp:taxon-name></italic> Linsenmaier as a valid species. But Linsenmaier himself (<xref ref-type="bibr" rid="B68">1997a</xref>) placed <italic><tp:taxon-name><tp:taxon-name-part taxon-name-part-type="genus">Chrysis</tp:taxon-name-part> <tp:taxon-name-part taxon-name-part-type="species">helleni</tp:taxon-name-part></tp:taxon-name></italic> in synonymy with <italic><tp:taxon-name><tp:taxon-name-part taxon-name-part-type="genus">Chrysis</tp:taxon-name-part> <tp:taxon-name-part taxon-name-part-type="species">illigeri</tp:taxon-name-part></tp:taxon-name></italic>.</p><p>We designate a <bold>neotype</bold> of <italic><tp:taxon-name><tp:taxon-name-part taxon-name-part-type="genus">Chrysis</tp:taxon-name-part> <tp:taxon-name-part taxon-name-part-type="species">bicolor</tp:taxon-name-part></tp:taxon-name></italic> Lepeletier, 1806 using a specimen housed in the Linsenmaier collection at NMLS. It is a female and it bears the following labels: <italic><tp:taxon-name><tp:taxon-name-part taxon-name-part-type="genus">Chrysis</tp:taxon-name-part> <tp:taxon-name-part taxon-name-part-type="species">bicolor</tp:taxon-name-part></tp:taxon-name></italic>: France Var St. Laurent d. Verdon [Saint-Laurent-du-Verdon, Alpes-de-Haute-Provence department, France] 23.6.74 Coll. Linsenmaier / [leg.] Perraudin / Chrysis L. bicolor ♀ Lep. det. Linsenmaier 1998 / ex Doubletten LM collection / NML_ENT GBIF_Chr00020564 / <bold>Neotypus</bold> <italic><tp:taxon-name><tp:taxon-name-part taxon-name-part-type="genus">Chrysis</tp:taxon-name-part> <tp:taxon-name-part taxon-name-part-type="species">bicolor</tp:taxon-name-part></tp:taxon-name></italic> Lepeletier, 1806 P. Rosa des. 2013 (Plate <xref ref-type="fig" rid="F49">46</xref>).</p><p>The neotype matches the modern interpretation of the species according to <xref ref-type="bibr" rid="B64">Linsenmaier (1959</xref>: 113, figs. 350, 502, 503; 1997b: 90, fig. 66). <italic><tp:taxon-name><tp:taxon-name-part taxon-name-part-type="genus">Chrysis</tp:taxon-name-part> <tp:taxon-name-part taxon-name-part-type="species">bicolor</tp:taxon-name-part></tp:taxon-name></italic> can be separated from the similar <italic><tp:taxon-name><tp:taxon-name-part taxon-name-part-type="genus">Chrysis</tp:taxon-name-part> <tp:taxon-name-part taxon-name-part-type="species">illigeri</tp:taxon-name-part></tp:taxon-name></italic> by the different shapes of the black spots on the second sternite, the lengths of the malar space, and the shapes of the metanotum in lateral view, as well as various other characters.</p></tp:treatment-sec><tp:treatment-sec sec-type="Current status"><title>Current status.</title><p><italic><tp:taxon-name><tp:taxon-name-part taxon-name-part-type="genus">Chrysis</tp:taxon-name-part> <tp:taxon-name-part taxon-name-part-type="species">bicolor</tp:taxon-name-part></tp:taxon-name></italic> Lepeletier, 1806.</p><fig id="F50" position="float" orientation="portrait"><label>Plate 47.</label><caption><p><italic><tp:taxon-name><tp:taxon-name-part taxon-name-part-type="genus">Chrysis</tp:taxon-name-part> <tp:taxon-name-part taxon-name-part-type="species">bicolor</tp:taxon-name-part></tp:taxon-name></italic> Lepeletier, neotype <bold>A</bold> Habitus, dorsal view <bold>B</bold> head, frontal view <bold>C</bold> head and mesosoma, dosal view <bold>D</bold> metasoma, dorsal view <bold>E</bold> metasoma, dorso-lateral view <bold>F</bold> metasoma, ventral view.</p></caption><graphic xmlns:xlink="http://www.w3.org/1999/xlink" xlink:href="zookeys-471-001-g050.jpg" position="float" orientation="portrait" xlink:type="simple" id="oo_36972.jpg"/></fig><!--PageBreak--></tp:treatment-sec><tp:treatment-sec><!--Section generated to contain objects referenced in tp:taxon-treatment.--><fig id="F49" position="float" orientation="portrait"><label>Plate 46.</label><caption><p><italic><tp:taxon-name><tp:taxon-name-part taxon-name-part-type="genus">Pyria</tp:taxon-name-part> <tp:taxon-name-part taxon-name-part-type="species">stilboides</tp:taxon-name-part></tp:taxon-name></italic> Spinola, holotype <bold>A</bold> Habitus, lateral view <bold>B</bold> head, frontal view <bold>C</bold> mesosoma, dorsal view <bold>D</bold> third metasomal tergite, dorsal view.</p></caption><graphic xmlns:xlink="http://www.w3.org/1999/xlink" xlink:href="zookeys-471-001-g049.jpg" position="float" orientation="portrait" xlink:type="simple" id="oo_36971.jpg"/></fig></tp:treatment-sec><ref-list><ref id="B58"><mixed-citation xmlns:xlink="http://www.w3.org/1999/xlink" xlink:type="simple"><person-group><name name-style="western"><surname>Lepeletier</surname><given-names>ALM</given-names></name></person-group> (<year>1806</year>) <article-title>Mémoire sur quelques espèces nouvelles d’insectes de la section des Hyménoptères appelés les Portetuyaux, et sur les caractères de cette famille et des genres qui la composent.</article-title><source>Annales du Muséum National d’Histoire Naturelle</source><volume>7</volume>: <fpage>115</fpage>–<lpage>129</lpage>.</mixed-citation></ref><ref id="B94"><mixed-citation xmlns:xlink="http://www.w3.org/1999/xlink" xlink:type="simple"><person-group><name name-style="western"><surname>Morgan</surname><given-names>D</given-names></name></person-group> (<year>1984</year>) <article-title>Cuckoo-Wasps <tp:taxon-name><tp:taxon-name-part taxon-name-part-type="order">Hymenoptera</tp:taxon-name-part></tp:taxon-name>, <tp:taxon-name><tp:taxon-name-part taxon-name-part-type="family">Chrysididae</tp:taxon-name-part></tp:taxon-name>.</article-title><source>Handbooks for the Identification of British insects, Royal Entomological Society of London</source><volume>6</volume>(<issue>5</issue>): <fpage>1</fpage>–<lpage>37</lpage>.</mixed-citation></ref><ref id="B18"><mixed-citation xmlns:xlink="http://www.w3.org/1999/xlink" xlink:type="simple"><person-group><name name-style="western"><surname>Buysson</surname><given-names>R du</given-names></name></person-group> (<year>1899</year>) <article-title>Catalogue des Insectes Hyménoptères de la famille des Chrysidides du Muséum de Paris.</article-title><source>Bulletin du Museum National d’Histoire Naturelle</source><volume>5</volume>(<issue>4</issue>): <fpage>159</fpage>–<lpage>169</lpage>.</mixed-citation></ref><ref id="B17"><mixed-citation xmlns:xlink="http://www.w3.org/1999/xlink" xlink:type="simple"><person-group><name name-style="western"><surname>Buysson</surname><given-names>R du</given-names></name></person-group> (<year>1898</year>) <article-title>Étude des Chrysidides du Muséum de Paris.</article-title><source>Annales de la Société Entomologique de France</source><volume>66</volume>(<issue>4</issue>): <fpage>518</fpage>–<lpage>580</lpage>.</mixed-citation></ref><ref id="B53"><mixed-citation xmlns:xlink="http://www.w3.org/1999/xlink" xlink:type="simple"><person-group><name name-style="western"><surname>Kimsey</surname><given-names>LS</given-names></name><name name-style="western"><surname>Bohart</surname><given-names>RM</given-names></name></person-group> (<year>1991</year>) <source>The Chrysidid Wasps of the World.</source><publisher-name>University Press</publisher-name>, <publisher-loc>New York</publisher-loc>, <size units="page">652 pp</size>.</mixed-citation></ref><ref id="B55"><mixed-citation xmlns:xlink="http://www.w3.org/1999/xlink" xlink:type="simple"><person-group><name name-style="western"><surname>Kunz</surname><given-names>PX</given-names></name></person-group> (<year>1994</year>) <article-title>Die Goldwespen (<tp:taxon-name><tp:taxon-name-part taxon-name-part-type="family">Chrysididae</tp:taxon-name-part></tp:taxon-name>) Baden-Württembergs. Taxonomie, Bestimmung, Verbreitung, Kartierung und Ökologie.</article-title><source>Beihefte zu den Veröffentlichungen für Naturschutz und Landschaftspflege in Baden-Württemberg</source><volume>77</volume>: <fpage>1</fpage>–<lpage>188</lpage>.</mixed-citation></ref><ref id="B68"><mixed-citation xmlns:xlink="http://www.w3.org/1999/xlink" xlink:type="simple"><person-group><name name-style="western"><surname>Linsenmaier</surname><given-names>W</given-names></name></person-group> (<year>1997a</year>) <article-title>Altes und Neues von den Chrysididen (<tp:taxon-name><tp:taxon-name-part taxon-name-part-type="order">Hymenoptera</tp:taxon-name-part></tp:taxon-name>, <tp:taxon-name><tp:taxon-name-part taxon-name-part-type="family">Chrysididae</tp:taxon-name-part></tp:taxon-name>).</article-title><source>Entomofauna</source><volume>18</volume>(<issue>19</issue>): <fpage>245</fpage>–<lpage>300</lpage>.</mixed-citation></ref><ref id="B64"><mixed-citation xmlns:xlink="http://www.w3.org/1999/xlink" xlink:type="simple"><person-group><name name-style="western"><surname>Linsenmaier</surname><given-names>W</given-names></name></person-group> (<year>1959</year>) <article-title>Revision der Familie <tp:taxon-name><tp:taxon-name-part taxon-name-part-type="family">Chrysididae</tp:taxon-name-part></tp:taxon-name> (<tp:taxon-name><tp:taxon-name-part taxon-name-part-type="order">Hymenoptera</tp:taxon-name-part></tp:taxon-name>) mit besonderer Berücksichtigung der europäischen Spezies.</article-title><source>Mitteilungen der Schweizerischen Entomologischen Gesellschaft</source><volume>32</volume>: <fpage>1</fpage>–<lpage>232</lpage>.</mixed-citation></ref></ref-list></tp:taxon-treatment>
