# Supplementary material for: Annotated type catalogue of the Chrysididae (Insecta, Hymenoptera) deposited in the collection of Maximilian Spinola (1780–1857), Turin
Source: Zookeys. 2015 Jan 14;(471):1–96. doi: 10.3897/zookeys.471.6558 (PMC4304016; doi:10.3897/zookeys.471.6558)
Supplement: XML Treatment for Chrysis semicincta [file zookeys.471.6558-treatment84.xml]

<!DOCTYPE tp:taxon-treatment
  PUBLIC "-//TaxonX//DTD Taxonomic Treatment Publishing DTD v0 20100105//EN" "tax-treatment-NSO.dtd">
<tp:taxon-treatment xmlns:tp="http://www.plazi.org/taxpub"><tp:treatment-meta><kwd-group><label>Taxon classification</label><kwd><named-content content-type="kingdom">Animalia</named-content></kwd><kwd><named-content content-type="order">Hymenoptera</named-content></kwd><kwd><named-content content-type="family">Chrysididae</named-content></kwd></kwd-group><mixed-citation publication-type="journal"><person-group><name><surname>Rosa</surname><given-names>Paolo</given-names></name><name><surname>Xu</surname><given-names>Zai-fu</given-names></name></person-group><article-title>Annotated type catalogue of the <tp:taxon-name><tp:taxon-name-part taxon-name-part-type="family">Chrysididae</tp:taxon-name-part></tp:taxon-name> (<tp:taxon-name><tp:taxon-name-part taxon-name-part-type="class">Insecta</tp:taxon-name-part></tp:taxon-name>, <tp:taxon-name><tp:taxon-name-part taxon-name-part-type="order">Hymenoptera</tp:taxon-name-part></tp:taxon-name>) deposited in the collection of Maximilian Spinola (1780–1857), Turin</article-title><source>Zookeys</source><day>14</day><month>1</month><year>2015</year><volume>2015</volume><issue>471</issue><fpage>1</fpage><lpage>96</lpage><pub-id pub-id-type="doi">10.3897/zookeys.471.6558</pub-id></mixed-citation></tp:treatment-meta><tp:nomenclature><tp:taxon-name>
                            <tp:taxon-name-part taxon-name-part-type="genus">Chrysis</tp:taxon-name-part>
                            <tp:taxon-name-part taxon-name-part-type="species">semicincta</tp:taxon-name-part>
                        </tp:taxon-name><tp:taxon-authority>Lepeletier, 1806</tp:taxon-authority><tp:nomenclature-citation-list><tp:nomenclature-citation><tp:taxon-name><tp:taxon-name-part taxon-name-part-type="genus">Chrysis</tp:taxon-name-part> <tp:taxon-name-part taxon-name-part-type="species">semicincta</tp:taxon-name-part></tp:taxon-name><comment>: <xref ref-type="bibr" rid="B58">Lepeletier 1806</xref>: 127.</comment></tp:nomenclature-citation></tp:nomenclature-citation-list></tp:nomenclature><tp:treatment-sec sec-type="Label"><title>Label</title><p>[♀]: "<italic><tp:taxon-name><tp:taxon-name-part taxon-name-part-type="genus">Chrysis</tp:taxon-name-part> <tp:taxon-name-part taxon-name-part-type="species">semicincta</tp:taxon-name-part></tp:taxon-name>, Lepell. / Poecilochroa Klug / D. Cantener Provence / D. Ghiliani, Espagne</italic>".</p><p><bold>Catalogue Casolari &amp; Casolari Moreno.</bold> <italic><tp:taxon-name><tp:taxon-name-part taxon-name-part-type="genus">Chrysis</tp:taxon-name-part> <tp:taxon-name-part taxon-name-part-type="species">semicincta</tp:taxon-name-part></tp:taxon-name></italic>, 148, 177, 10, 1 (box 51).</p></tp:treatment-sec><tp:treatment-sec sec-type="Remarks"><title>Remarks.</title><p>The type is not housed in the Lepeletier collection at MNHN (<xref ref-type="bibr" rid="B17">du Buysson 1898</xref>) and <xref ref-type="bibr" rid="B53">Kimsey and Bohart (1991</xref>: 461) listed it as being part of the Spinola collection. There is only one specimen, without a label, housed in MRSN under the name <italic><tp:taxon-name><tp:taxon-name-part taxon-name-part-type="genus">Chrysis</tp:taxon-name-part> <tp:taxon-name-part taxon-name-part-type="species">semicincta</tp:taxon-name-part></tp:taxon-name></italic>. Unfortunately, there is no evidence that this is the true type of this species. Previously, at least two specimens examined by <xref ref-type="bibr" rid="B24">Dahlbom (1854</xref>: 242) were housed in the Spinola collection, as written on the main label: "<italic><tp:taxon-name><tp:taxon-name-part taxon-name-part-type="genus">Chrysis</tp:taxon-name-part> <tp:taxon-name-part taxon-name-part-type="species">semicincta</tp:taxon-name-part></tp:taxon-name>, Lepell. / Poecilochroa Klug / D.</italic>[Donavit] <italic>Cantener Provence / D.</italic>[Donavit] <italic>Ghiliani, Espagne</italic>". The type locality of <italic><tp:taxon-name><tp:taxon-name-part taxon-name-part-type="genus">Chrysis</tp:taxon-name-part> <tp:taxon-name-part taxon-name-part-type="species">semicincta</tp:taxon-name-part></tp:taxon-name></italic> is unknown: "<italic>Je ne sais de quel pays elle est</italic>". The locality of the specimen left in the collection is unknown, too, since no locality label is pinned with the specimen. We know that part of the Lepeletier collection, and therefore some types, had been primarily bought by Cantener (<xref ref-type="bibr" rid="B100">Passerin d’Entréves 1980</xref>) and later bought by Spinola (letter 00576). It is possible that Spinola bought the specimen from Cantener and wrote "Provence", the locality given by the insect dealer. We observed that the specimen had been prepared with open wings, as the one drawn on the colour plate by <xref ref-type="bibr" rid="B58">Lepeletier (1806)</xref>. <xref ref-type="bibr" rid="B58">Lepeletier (1806)</xref> described <italic><tp:taxon-name><tp:taxon-name-part taxon-name-part-type="genus">Chrysis</tp:taxon-name-part> <tp:taxon-name-part taxon-name-part-type="species">semicincta</tp:taxon-name-part></tp:taxon-name></italic> from a male, but Lepeletier was often unable to identify the gender of cuckoo wasps correctly, so this could be a useless piece of information as in the case of <italic><tp:taxon-name><tp:taxon-name-part taxon-name-part-type="genus">Hedychrum</tp:taxon-name-part> <tp:taxon-name-part taxon-name-part-type="species">nitidum</tp:taxon-name-part></tp:taxon-name></italic>.</p></tp:treatment-sec><tp:treatment-sec sec-type="Current status"><title>Current status.</title><p><italic><tp:taxon-name><tp:taxon-name-part taxon-name-part-type="genus">Chrysis</tp:taxon-name-part> <tp:taxon-name-part taxon-name-part-type="species">semicincta</tp:taxon-name-part></tp:taxon-name></italic> Lepeletier, 1806.</p><!--PageBreak--></tp:treatment-sec><ref-list><ref id="B58"><mixed-citation xmlns:xlink="http://www.w3.org/1999/xlink" xlink:type="simple"><person-group><name name-style="western"><surname>Lepeletier</surname><given-names>ALM</given-names></name></person-group> (<year>1806</year>) <article-title>Mémoire sur quelques espèces nouvelles d’insectes de la section des Hyménoptères appelés les Portetuyaux, et sur les caractères de cette famille et des genres qui la composent.</article-title><source>Annales du Muséum National d’Histoire Naturelle</source><volume>7</volume>: <fpage>115</fpage>–<lpage>129</lpage>.</mixed-citation></ref><ref id="B17"><mixed-citation xmlns:xlink="http://www.w3.org/1999/xlink" xlink:type="simple"><person-group><name name-style="western"><surname>Buysson</surname><given-names>R du</given-names></name></person-group> (<year>1898</year>) <article-title>Étude des Chrysidides du Muséum de Paris.</article-title><source>Annales de la Société Entomologique de France</source><volume>66</volume>(<issue>4</issue>): <fpage>518</fpage>–<lpage>580</lpage>.</mixed-citation></ref><ref id="B53"><mixed-citation xmlns:xlink="http://www.w3.org/1999/xlink" xlink:type="simple"><person-group><name name-style="western"><surname>Kimsey</surname><given-names>LS</given-names></name><name name-style="western"><surname>Bohart</surname><given-names>RM</given-names></name></person-group> (<year>1991</year>) <source>The Chrysidid Wasps of the World.</source><publisher-name>University Press</publisher-name>, <publisher-loc>New York</publisher-loc>, <size units="page">652 pp</size>.</mixed-citation></ref><ref id="B24"><mixed-citation xmlns:xlink="http://www.w3.org/1999/xlink" xlink:type="simple"><person-group><name name-style="western"><surname>Dahlbom</surname><given-names>AG</given-names></name></person-group> (<year>1854</year>) <source><tp:taxon-name><tp:taxon-name-part taxon-name-part-type="order">Hymenoptera</tp:taxon-name-part></tp:taxon-name> Europaea praecipue Borealia, formis typicis nonnullis, specierum generumve exoticorum propter nexum systematicum associatis, per familias, genera, species et varietates disposita atque descripta ab Adrea Gustavo Dahlbom. Chrysis in <italic>sensu</italic> Linneano</source>. <volume>Vol. II, F</volume>. <publisher-name>Nicolai</publisher-name>, <publisher-loc>Berlin</publisher-loc>, <size units="page">412 pp</size>.</mixed-citation></ref><ref id="B100"><mixed-citation xmlns:xlink="http://www.w3.org/1999/xlink" xlink:type="simple"><person-group><name name-style="western"><surname>Passerin d’Entréves</surname><given-names>P</given-names></name></person-group> (<year>1980</year>) <source>La collezione Spinola di Tassarolo.</source><publisher-name>Guide alle Mostre Temporanee Museo Regionale di Scienze Naturali</publisher-name>, <publisher-loc>Torino</publisher-loc>, <size units="page">17 pp</size>.</mixed-citation></ref></ref-list></tp:taxon-treatment>
