# Supplementary material for: Annotated type catalogue of the Chrysididae (Insecta, Hymenoptera) deposited in the collection of Maximilian Spinola (1780–1857), Turin
Source: Zookeys. 2015 Jan 14;(471):1–96. doi: 10.3897/zookeys.471.6558 (PMC4304016; doi:10.3897/zookeys.471.6558)
Supplement: XML Treatment for Chrysis succincta [file zookeys.471.6558-treatment85.xml]

<!DOCTYPE tp:taxon-treatment
  PUBLIC "-//TaxonX//DTD Taxonomic Treatment Publishing DTD v0 20100105//EN" "tax-treatment-NSO.dtd">
<tp:taxon-treatment xmlns:tp="http://www.plazi.org/taxpub"><tp:treatment-meta><kwd-group><label>Taxon classification</label><kwd><named-content content-type="kingdom">Animalia</named-content></kwd><kwd><named-content content-type="order">Hymenoptera</named-content></kwd><kwd><named-content content-type="family">Chrysididae</named-content></kwd></kwd-group><mixed-citation publication-type="journal"><person-group><name><surname>Rosa</surname><given-names>Paolo</given-names></name><name><surname>Xu</surname><given-names>Zai-fu</given-names></name></person-group><article-title>Annotated type catalogue of the <tp:taxon-name><tp:taxon-name-part taxon-name-part-type="family">Chrysididae</tp:taxon-name-part></tp:taxon-name> (<tp:taxon-name><tp:taxon-name-part taxon-name-part-type="class">Insecta</tp:taxon-name-part></tp:taxon-name>, <tp:taxon-name><tp:taxon-name-part taxon-name-part-type="order">Hymenoptera</tp:taxon-name-part></tp:taxon-name>) deposited in the collection of Maximilian Spinola (1780–1857), Turin</article-title><source>Zookeys</source><day>14</day><month>1</month><year>2015</year><volume>2015</volume><issue>471</issue><fpage>1</fpage><lpage>96</lpage><pub-id pub-id-type="doi">10.3897/zookeys.471.6558</pub-id></mixed-citation></tp:treatment-meta><tp:nomenclature><tp:taxon-name>
                            <tp:taxon-name-part taxon-name-part-type="genus">Chrysis</tp:taxon-name-part>
                            <tp:taxon-name-part taxon-name-part-type="species">succincta</tp:taxon-name-part>
                        </tp:taxon-name><tp:taxon-authority>Linnaeus, 1767</tp:taxon-authority><xref ref-type="fig" rid="F51">Plate 48A–G, I</xref><tp:nomenclature-citation-list><tp:nomenclature-citation><tp:taxon-name><tp:taxon-name-part taxon-name-part-type="genus">Chrysis</tp:taxon-name-part> <tp:taxon-name-part taxon-name-part-type="species">succincta</tp:taxon-name-part></tp:taxon-name><comment>: <xref ref-type="bibr" rid="B62">Linnaeus 1767</xref>: 947.</comment></tp:nomenclature-citation></tp:nomenclature-citation-list></tp:nomenclature><tp:treatment-sec sec-type="Material"><title>Material.</title><p><bold>Neotype</bold> (here designated) ♂. Bromberg [currently Bydgoszcz, Kuyavian-Pomeranian Voivodeship, Poland] 24.V.20 leg. dr. Meyer Coll. Linsenmaier / <italic><tp:taxon-name><tp:taxon-name-part taxon-name-part-type="genus">Chrysis</tp:taxon-name-part></tp:taxon-name></italic> L. <italic><tp:taxon-name><tp:taxon-name-part taxon-name-part-type="species">succincta</tp:taxon-name-part></tp:taxon-name></italic> L. Linsenmaier det. 59 / ex synoptic collection / NML_ENT GBIF_Chr00021185.</p></tp:treatment-sec><tp:treatment-sec sec-type="Remarks"><title>Remarks.</title><p>The description of <italic><tp:taxon-name><tp:taxon-name-part taxon-name-part-type="genus">Chrysis</tp:taxon-name-part> <tp:taxon-name-part taxon-name-part-type="species">succincta</tp:taxon-name-part></tp:taxon-name></italic> given by <xref ref-type="bibr" rid="B62">Linnaeus (1767)</xref> is very short, but concise and precise. Linnaeus described it with "<italic>abdomine aureo subtridentato</italic>". The specimen, or the specimens, examined by Linnaeus were females belonging to the species now identified as <italic><tp:taxon-name><tp:taxon-name-part taxon-name-part-type="genus">Chrysis</tp:taxon-name-part> <tp:taxon-name-part taxon-name-part-type="species">illigeri</tp:taxon-name-part></tp:taxon-name></italic> Wesmael or <italic><tp:taxon-name><tp:taxon-name-part taxon-name-part-type="genus">Chrysis</tp:taxon-name-part> <tp:taxon-name-part taxon-name-part-type="species">bicolor</tp:taxon-name-part></tp:taxon-name></italic> Lepeletier. The females of these species have four teeth on the anal margin, but the two median teeth are very close, at first sight with a low magnifying glass may appear merged into a single tooth, therefore displaying a "subtridentato" appearance.</p><p>Today, the name <italic><tp:taxon-name><tp:taxon-name-part taxon-name-part-type="genus">Chrysis</tp:taxon-name-part> <tp:taxon-name-part taxon-name-part-type="species">succincta</tp:taxon-name-part></tp:taxon-name></italic> Linnaeus is erroneously attributed to a species with the anal margin of the third tergite simple, rounded, sub-oval, and toothless. This misinterpretation has already been pointed out by Niehuis (in <xref ref-type="bibr" rid="B73">Mandery and Niehuis 2000</xref>: 51). <italic><tp:taxon-name><tp:taxon-name-part taxon-name-part-type="genus">Chrysis</tp:taxon-name-part> <tp:taxon-name-part taxon-name-part-type="species">illigeri</tp:taxon-name-part></tp:taxon-name></italic> and <italic><tp:taxon-name><tp:taxon-name-part taxon-name-part-type="genus">Chrysis</tp:taxon-name-part> <tp:taxon-name-part taxon-name-part-type="species">bicolor</tp:taxon-name-part></tp:taxon-name></italic> are distributed in all Europe and they are quite frequent or common in central and northern Europe, whereas <italic><tp:taxon-name><tp:taxon-name-part taxon-name-part-type="genus">Chrysis</tp:taxon-name-part> <tp:taxon-name-part taxon-name-part-type="species">succincta</tp:taxon-name-part></tp:taxon-name></italic> <italic>sensu</italic> <xref ref-type="bibr" rid="B64">Linsenmaier 1959</xref> is a central European species, whose range appears to be restricted to Germany and Poland, although it is possible that its distribution went further north in Linnaeus’ time. Unfortunately the type of <italic><tp:taxon-name><tp:taxon-name-part taxon-name-part-type="genus">Chrysis</tp:taxon-name-part> <tp:taxon-name-part taxon-name-part-type="species">succincta</tp:taxon-name-part></tp:taxon-name></italic> must be considered lost; it is not housed in LSL, NHRS, or LMU.</p><p><xref ref-type="bibr" rid="B49">Jurine (1807</xref>: 295) was the first author to identify a specimen with a complete anal margin bearing the name <italic><tp:taxon-name><tp:taxon-name-part taxon-name-part-type="genus">Chrysis</tp:taxon-name-part> <tp:taxon-name-part taxon-name-part-type="species">succincta</tp:taxon-name-part></tp:taxon-name></italic>: "<italic>Je n’ai pu reconnaitre ni dents, ni échancrures au dernier segment du ventre</italic>". Later, <xref ref-type="bibr" rid="B131">Wesmael (1839</xref>: 176, 177) followed Jurine’s interpretation. Wesmael described <italic><tp:taxon-name><tp:taxon-name-part taxon-name-part-type="genus">Chrysis</tp:taxon-name-part> <tp:taxon-name-part taxon-name-part-type="species">illigeri</tp:taxon-name-part></tp:taxon-name></italic> with: "<italic>ano utrinque emarginato, in medio bidentato</italic>" in contrast with his interpretation of <italic><tp:taxon-name><tp:taxon-name-part taxon-name-part-type="genus">Chrysis</tp:taxon-name-part> <tp:taxon-name-part taxon-name-part-type="species">succincta</tp:taxon-name-part></tp:taxon-name></italic>: "<italic>ano utrinque oblique subemarginato, in medio obtuso</italic>". After this paper, all the main authors considered <italic><tp:taxon-name><tp:taxon-name-part taxon-name-part-type="species">succincta</tp:taxon-name-part></tp:taxon-name></italic> as a species with a toothless anal margin.</p><p><xref ref-type="bibr" rid="B64">Linsenmaier (1959)</xref> described the <italic><tp:taxon-name><tp:taxon-name-part taxon-name-part-type="genus">Chrysis</tp:taxon-name-part> <tp:taxon-name-part taxon-name-part-type="species">succincta</tp:taxon-name-part></tp:taxon-name></italic> species group based on the misidentified <italic><tp:taxon-name><tp:taxon-name-part taxon-name-part-type="species">succincta</tp:taxon-name-part></tp:taxon-name></italic>, and later <xref ref-type="bibr" rid="B53">Kimsey and Bohart (1991)</xref> described the <italic><tp:taxon-name><tp:taxon-name-part taxon-name-part-type="genus">Chrysis</tp:taxon-name-part> <tp:taxon-name-part taxon-name-part-type="species">succincta</tp:taxon-name-part></tp:taxon-name></italic> <italic>sensu</italic> stricto subgroup and the <italic><tp:taxon-name><tp:taxon-name-part taxon-name-part-type="genus">Chrysis</tp:taxon-name-part> <tp:taxon-name-part taxon-name-part-type="species">succincta</tp:taxon-name-part> <tp:taxon-name-part taxon-name-part-type="subspecies">leachii</tp:taxon-name-part></tp:taxon-name></italic> subgroup. Moreover, most of the species belonging to the <italic><tp:taxon-name><tp:taxon-name-part taxon-name-part-type="genus">Chrysis</tp:taxon-name-part> <tp:taxon-name-part taxon-name-part-type="species">succincta</tp:taxon-name-part></tp:taxon-name></italic> species group have been described as variations, forms, or subspecies of <italic><tp:taxon-name><tp:taxon-name-part taxon-name-part-type="genus">Chrysis</tp:taxon-name-part> <tp:taxon-name-part taxon-name-part-type="species">succincta</tp:taxon-name-part></tp:taxon-name></italic>, or they have been considered, sooner or later, as synonyms of <italic><tp:taxon-name><tp:taxon-name-part taxon-name-part-type="genus">Chrysis</tp:taxon-name-part> <tp:taxon-name-part taxon-name-part-type="species">succincta</tp:taxon-name-part></tp:taxon-name></italic>. For this reason, nowadays, <italic><tp:taxon-name><tp:taxon-name-part taxon-name-part-type="genus">Chrysis</tp:taxon-name-part> <tp:taxon-name-part taxon-name-part-type="species">succincta</tp:taxon-name-part></tp:taxon-name></italic> is erroneously listed as occurring in all the European countries, in northern Africa and eastwards to central Asia. The easiest way to solve the problem would be to suppress the name <italic><tp:taxon-name><tp:taxon-name-part taxon-name-part-type="genus">Chrysis</tp:taxon-name-part> <tp:taxon-name-part taxon-name-part-type="species">succincta</tp:taxon-name-part></tp:taxon-name></italic>. Since it is improper to ask for the suppression of a name given by Linnaeus, we designate a neotype based on one specimen identified as <italic><tp:taxon-name><tp:taxon-name-part taxon-name-part-type="genus">Chrysis</tp:taxon-name-part> <tp:taxon-name-part taxon-name-part-type="species">succincta</tp:taxon-name-part></tp:taxon-name></italic> by Linsenmaier, the only author who gave a detailed description of the species in the modern sense. The selected specimen is a male housed in the Linsenmaier collection (NML), and bearing the following labels: Bromberg [currently Bydgoszcz, Kuyavian-Pomeranian Voivodeship, Poland] 24.V.20 leg. dr. Meyer Coll. Linsenmaier / <italic><tp:taxon-name><tp:taxon-name-part taxon-name-part-type="genus">Chrysis</tp:taxon-name-part></tp:taxon-name></italic> L. <italic><tp:taxon-name><tp:taxon-name-part taxon-name-part-type="species">succincta</tp:taxon-name-part></tp:taxon-name></italic> L. Linsenmaier det. 59 / ex synoptic collection / NML_ENT GBIF_Chr00021185. The neotype matches Linsenmaier’s description of this species (<xref ref-type="bibr" rid="B64">1959</xref>: 114, Figs 340, 490). The decision to designate this neotype in the Linsenmaier collection was done after consultation with other specialists (Arens, Paukkunen, Pavesi, Soon, Wiśniowski) as recommended by the Code (Recommendation 75B0. Redescription of <italic><tp:taxon-name><tp:taxon-name-part taxon-name-part-type="genus">Chrysis</tp:taxon-name-part> <tp:taxon-name-part taxon-name-part-type="species">succincta</tp:taxon-name-part></tp:taxon-name></italic> Linnaeus, 1767).</p></tp:treatment-sec><tp:treatment-sec sec-type="Male"><title>Male.</title><p>Length: 6.8 mm.</p><p><italic>Colour</italic>. Head: face metallic greenish with bronze to reddish reflections on lateral sides of scapal basin, TFC, clypeus, scapus, pedicel and F-I; rest of flagellum blackish without metallic reflections; vertex greenish, area between ocelli darker with bluish to blackish intervals between the punctures; occiput greenish to bluish. Mesosoma: pronotum greenish, anterior margin with golden reflections, posterior margin bluish; mesonotum greenish to golden, not evidently in contrast with the colour of pronotum and scutellum, as in the male of <italic><tp:taxon-name><tp:taxon-name-part taxon-name-part-type="genus">Chrysis</tp:taxon-name-part> <tp:taxon-name-part taxon-name-part-type="species">bicolor</tp:taxon-name-part></tp:taxon-name></italic> Lepeletier; scutellum greenish, metanotum and propodeum greenish to bluish; mesopleuron greenis with golden reflections; femur and tibia greenish with golden reflections, more evident on tibia; tarsi testaceous. Metasoma: anteriorly greenish becoming gradually reddish posteriorly, anal margin with violet reflections; sternites and laterotergite reddish, with two large black spots on S-II.</p><p><italic>Head</italic>. Scapal basin limited on the upper part by a sort of ring; it covers the entire face between the compound eyes, it is densely and finely punctuated except along the transversal median line, where the punctuation is characterized by longitudinal wrinkles. Frons with large and irregular punctures between the limit of the scapal basin and TFC; TFC not well delineated and vaguely M-shaped; punctures between TFC and mid-ocellus aligned with interspaces directed towards mid-ocellus; punctuation on ocellar area denser and with smaller punctures than on the rest of vertex. Genal carina well developed starting from the base of the mandible. Malar space 1 MOD long. Subantennal space 0.7 MOD. Mandible brown without subapical tooth, metallic greenish proximally. Relative lengths of P / F-I / F-II / F-III:  1 / 1.4 / 0.7 / 0.8. Short vestiture, hairs about 1 MOD long, longer under the genae.</p><p><italic>Mesosoma</italic>. Pronotum with deep and large antero-median depression, ending 1 MOD before the posterior margin; punctuation double with irregular deep, dense and large punctures, without intervals, but with few small and superficial dots between the large punctures. Similar punctuation on the rest of the mesosoma, on mesonotum with deeper and larger punctures; on scutellum with large punctures on the anterior half. Propodeal tooth sharp and pointing outward; mesopleuron with scrobal and episternal sulcus evident. Long (about 1 MOD long) and erected hairs on mesosoma and legs.</p><p><italic>Metasoma</italic>. T-II and T-III with double punctuation, on T-II the diameter of the larger punctures is slightly decreasing towards the posterior margin; preapical pits large and deep; apical margin of T-III simple, slightly arched, without visible teeth or concavities. Black spots on S-II large and elongated, almost in touch at their base and exceeding the middle of the sternite along the lateral margin. Hairs short (less than 1 MOD), longer at the base of T-I.</p><p><italic>Genital capsula</italic> (Plate <xref ref-type="fig" rid="F51">48G, I</xref>). In dorsal view, gonocoxa with internal profile gently rounded, with short gonostyle; apex of the gonostyle simple with small subapical lobe bearing a long bristle.</p></tp:treatment-sec><tp:treatment-sec sec-type="Diagnosis"><title>Diagnosis.</title><!--PageBreak--><p><italic><tp:taxon-name><tp:taxon-name-part taxon-name-part-type="genus">Chrysis</tp:taxon-name-part> <tp:taxon-name-part taxon-name-part-type="species">succincta</tp:taxon-name-part></tp:taxon-name></italic> mostly resemble <italic><tp:taxon-name><tp:taxon-name-part taxon-name-part-type="genus">Chrysis</tp:taxon-name-part> <tp:taxon-name-part taxon-name-part-type="species">frivaldszkyi</tp:taxon-name-part></tp:taxon-name></italic> Mocsáry and <italic><tp:taxon-name><tp:taxon-name-part taxon-name-part-type="genus">Chrysis</tp:taxon-name-part> <tp:taxon-name-part taxon-name-part-type="species">tristicula</tp:taxon-name-part></tp:taxon-name></italic> Linsenmaier (= <italic><tp:taxon-name><tp:taxon-name-part taxon-name-part-type="species">succinctula</tp:taxon-name-part></tp:taxon-name></italic> <italic>sensu</italic> Linsenmaier) in respect of the shape of the anal margin, the general habitus and colour, especially of the females. It can be easily separated from the male of <italic><tp:taxon-name><tp:taxon-name-part taxon-name-part-type="genus">Chrysis</tp:taxon-name-part> <tp:taxon-name-part taxon-name-part-type="species">frivaldszkyi</tp:taxon-name-part></tp:taxon-name></italic> by the distinctively different shape of its genital capsula (<xref ref-type="bibr" rid="B109">Rosa 2005</xref>: figs 19a, b, c) and by the different body colour; the females of <italic><tp:taxon-name><tp:taxon-name-part taxon-name-part-type="genus">Chrysis</tp:taxon-name-part> <tp:taxon-name-part taxon-name-part-type="species">frivaldszkyi</tp:taxon-name-part></tp:taxon-name></italic> and <italic><tp:taxon-name><tp:taxon-name-part taxon-name-part-type="genus">Chrysis</tp:taxon-name-part> <tp:taxon-name-part taxon-name-part-type="species">tristicula</tp:taxon-name-part></tp:taxon-name></italic> are very difficult to separate from the female of <italic><tp:taxon-name><tp:taxon-name-part taxon-name-part-type="genus">Chrysis</tp:taxon-name-part> <tp:taxon-name-part taxon-name-part-type="species">succincta</tp:taxon-name-part></tp:taxon-name></italic> based on morphological characteristics. However, their distribution in Europe is non-overlapping, with <italic><tp:taxon-name><tp:taxon-name-part taxon-name-part-type="genus">Chrysis</tp:taxon-name-part> <tp:taxon-name-part taxon-name-part-type="species">succincta</tp:taxon-name-part></tp:taxon-name></italic> being distributed in Germany, Poland, and the Baltic countries, whereas <italic><tp:taxon-name><tp:taxon-name-part taxon-name-part-type="genus">Chrysis</tp:taxon-name-part> <tp:taxon-name-part taxon-name-part-type="species">frivaldskzyi</tp:taxon-name-part></tp:taxon-name></italic> is distributed in the SE Europe, from Italy to Dalmatia, Austria, Hungary, Czech Republic, Bulgaria, Greece, Ukraine, and eastwards to Middle East. <italic><tp:taxon-name><tp:taxon-name-part taxon-name-part-type="genus">Chrysis</tp:taxon-name-part> <tp:taxon-name-part taxon-name-part-type="species">tristicula</tp:taxon-name-part></tp:taxon-name></italic> is distributed in SW Europe (Italy, Switzerland, France, Iberian Peninsula) and North Africa (Morocco, Tunisia, Egypt?). Males of <italic><tp:taxon-name><tp:taxon-name-part taxon-name-part-type="genus">Chrysis</tp:taxon-name-part> <tp:taxon-name-part taxon-name-part-type="species">tristicula</tp:taxon-name-part></tp:taxon-name></italic> can be separated based on the shape of their genital capsula when seen in dosal view: it has a different stout gonostyle, with two aligned apical lobes (Plate <xref ref-type="fig" rid="F51">48H, J</xref>). Males of <italic><tp:taxon-name><tp:taxon-name-part taxon-name-part-type="genus">Chrysis</tp:taxon-name-part> <tp:taxon-name-part taxon-name-part-type="species">tristicula</tp:taxon-name-part></tp:taxon-name></italic> also show a different colouration, having head and thorax blue with few light blue to greenish reflections, and red flame anterior drawing on pronotum, mesonotum, anterior angles of metanotum and metasoma, as in <italic><tp:taxon-name><tp:taxon-name-part taxon-name-part-type="genus">Chrysis</tp:taxon-name-part> <tp:taxon-name-part taxon-name-part-type="species">illigeri</tp:taxon-name-part></tp:taxon-name></italic> Wesmael, 1839; the shape of the black spots on the second sternite can gradually vary within the European down to the African specimens, but are always more separated (about 2 MOD) than in <italic><tp:taxon-name><tp:taxon-name-part taxon-name-part-type="species">succincta</tp:taxon-name-part></tp:taxon-name></italic>.</p><p><italic><tp:taxon-name><tp:taxon-name-part taxon-name-part-type="genus">Chrysis</tp:taxon-name-part> <tp:taxon-name-part taxon-name-part-type="species">semistriata</tp:taxon-name-part></tp:taxon-name></italic> Linsenmaier is very similar to <italic><tp:taxon-name><tp:taxon-name-part taxon-name-part-type="genus">Chrysis</tp:taxon-name-part> <tp:taxon-name-part taxon-name-part-type="species">tristicula</tp:taxon-name-part></tp:taxon-name></italic>, but it seems to be restricted to Sardinia and Corsica, and it was considered as an endemic Sardinian species (<xref ref-type="bibr" rid="B109">Rosa 2005</xref>). It shows small chromatic and morphological differences to <italic><tp:taxon-name><tp:taxon-name-part taxon-name-part-type="genus">Chrysis</tp:taxon-name-part> <tp:taxon-name-part taxon-name-part-type="species">tristicula</tp:taxon-name-part></tp:taxon-name></italic>. It belongs to the <italic><tp:taxon-name><tp:taxon-name-part taxon-name-part-type="genus">Chrysis</tp:taxon-name-part> <tp:taxon-name-part taxon-name-part-type="species">succincta</tp:taxon-name-part></tp:taxon-name></italic> group.</p></tp:treatment-sec><tp:treatment-sec sec-type="Current status"><title>Current status.</title><p><italic><tp:taxon-name><tp:taxon-name-part taxon-name-part-type="genus">Chrysis</tp:taxon-name-part> <tp:taxon-name-part taxon-name-part-type="species">succincta</tp:taxon-name-part></tp:taxon-name></italic> Linnaeus, 1767.</p><fig id="F51" position="float" orientation="portrait"><label>Plate 48.</label><caption><p><bold>A–G, I</bold> <italic><tp:taxon-name><tp:taxon-name-part taxon-name-part-type="genus">Chrysis</tp:taxon-name-part> <tp:taxon-name-part taxon-name-part-type="species">succincta</tp:taxon-name-part></tp:taxon-name></italic> Linnaeus, neotype <bold>H, J</bold> <italic><tp:taxon-name><tp:taxon-name-part taxon-name-part-type="genus">Chrysis</tp:taxon-name-part> <tp:taxon-name-part taxon-name-part-type="species">tristicula</tp:taxon-name-part></tp:taxon-name></italic> Linsenmaier <bold>A</bold> Habitus, dorsal view <bold>B</bold> head, frontal view <bold>C</bold> head and mesosoma, lateral view <bold>D</bold> metasoma, dorsal view <bold>E</bold> metasoma, dorso-lateral view <bold>F</bold> metasoma, ventral view <bold>G, H</bold> genitalia <bold>I, J</bold> gonostyle.</p></caption><graphic xmlns:xlink="http://www.w3.org/1999/xlink" xlink:href="zookeys-471-001-g051.jpg" position="float" orientation="portrait" xlink:type="simple" id="oo_36973.jpg"/></fig></tp:treatment-sec><ref-list><ref id="B62"><mixed-citation xmlns:xlink="http://www.w3.org/1999/xlink" xlink:type="simple"><person-group><name name-style="western"><surname>Linnaeus</surname><given-names>C</given-names></name></person-group> (<year>1767</year>) <source>Systema naturae sive regna tria naturae, secundum classes, ordines, genera, species, cum characteribus, differentiis, synonymis, locis.</source><publisher-name>Laurentii Salvii</publisher-name>, <publisher-loc>Holmiae</publisher-loc>, <edition>12th ed</edition>. <volume>v. 1</volume> (<issue>pt 2</issue>), <fpage>533</fpage>–<lpage>1327</lpage>.</mixed-citation></ref><ref id="B73"><mixed-citation xmlns:xlink="http://www.w3.org/1999/xlink" xlink:type="simple"><person-group><name name-style="western"><surname>Mandery</surname><given-names>K</given-names></name><name name-style="western"><surname>Niehuis</surname><given-names>O</given-names></name></person-group> (<year>2000</year>) <article-title>Die Goldwespen der Sammlung T. Schneid im Naturkundemuseum Bamberg.</article-title><source>Bericht der Naturforschenden Gesellschaft in Bamberg</source><volume>74</volume>: <fpage>45</fpage>–<lpage>59</lpage>.</mixed-citation></ref><ref id="B64"><mixed-citation xmlns:xlink="http://www.w3.org/1999/xlink" xlink:type="simple"><person-group><name name-style="western"><surname>Linsenmaier</surname><given-names>W</given-names></name></person-group> (<year>1959</year>) <article-title>Revision der Familie <tp:taxon-name><tp:taxon-name-part taxon-name-part-type="family">Chrysididae</tp:taxon-name-part></tp:taxon-name> (<tp:taxon-name><tp:taxon-name-part taxon-name-part-type="order">Hymenoptera</tp:taxon-name-part></tp:taxon-name>) mit besonderer Berücksichtigung der europäischen Spezies.</article-title><source>Mitteilungen der Schweizerischen Entomologischen Gesellschaft</source><volume>32</volume>: <fpage>1</fpage>–<lpage>232</lpage>.</mixed-citation></ref><ref id="B49"><mixed-citation xmlns:xlink="http://www.w3.org/1999/xlink" xlink:type="simple"><person-group><name name-style="western"><surname>Jurine</surname><given-names>L</given-names></name></person-group> (<year>1807</year>) <source>Nouvelle méthode de classer les Hyménoptères et les Diptères. Hyménoptères.</source><publisher-name>Tomus I JJ Paschoud</publisher-name>, <publisher-loc>Geneve</publisher-loc>, <size units="page">320 pp</size>.</mixed-citation></ref><ref id="B131"><mixed-citation xmlns:xlink="http://www.w3.org/1999/xlink" xlink:type="simple"><person-group><name name-style="western"><surname>Wesmael</surname><given-names>C</given-names></name></person-group> (<year>1839</year>) <article-title>Notice sur les Chrysides de Belgique.</article-title><source>Bulletins de l’Académie Royal des Sciences et Belles-Lettres de Bruxelles</source><volume>4</volume>(<issue>1</issue>): <fpage>167</fpage>–<lpage>177</lpage>.</mixed-citation></ref><ref id="B53"><mixed-citation xmlns:xlink="http://www.w3.org/1999/xlink" xlink:type="simple"><person-group><name name-style="western"><surname>Kimsey</surname><given-names>LS</given-names></name><name name-style="western"><surname>Bohart</surname><given-names>RM</given-names></name></person-group> (<year>1991</year>) <source>The Chrysidid Wasps of the World.</source><publisher-name>University Press</publisher-name>, <publisher-loc>New York</publisher-loc>, <size units="page">652 pp</size>.</mixed-citation></ref><ref id="B109"><mixed-citation xmlns:xlink="http://www.w3.org/1999/xlink" xlink:type="simple"><person-group><name name-style="western"><surname>Rosa</surname><given-names>P</given-names></name></person-group> (<year>2005</year>) <article-title>I Crisidi (<tp:taxon-name><tp:taxon-name-part taxon-name-part-type="order">Hymenoptera</tp:taxon-name-part></tp:taxon-name>, <tp:taxon-name><tp:taxon-name-part taxon-name-part-type="family">Chrysididae</tp:taxon-name-part></tp:taxon-name>) del Museo Civico di Storia Naturale di Milano.</article-title><source>Natura (Milano)</source><volume>94</volume>(<issue>2</issue>): <fpage>1</fpage>–<lpage>128</lpage>.</mixed-citation></ref></ref-list></tp:taxon-treatment>
