# Supplementary material for: Annotated type catalogue of the Chrysididae (Insecta, Hymenoptera) deposited in the collection of Maximilian Spinola (1780–1857), Turin
Source: Zookeys. 2015 Jan 14;(471):1–96. doi: 10.3897/zookeys.471.6558 (PMC4304016; doi:10.3897/zookeys.471.6558)
Supplement: XML Treatment for Chrysis westermanni [file zookeys.471.6558-treatment86.xml]

<!DOCTYPE tp:taxon-treatment
  PUBLIC "-//TaxonX//DTD Taxonomic Treatment Publishing DTD v0 20100105//EN" "tax-treatment-NSO.dtd">
<tp:taxon-treatment xmlns:tp="http://www.plazi.org/taxpub"><tp:treatment-meta><kwd-group><label>Taxon classification</label><kwd><named-content content-type="kingdom">Animalia</named-content></kwd><kwd><named-content content-type="order">Hymenoptera</named-content></kwd><kwd><named-content content-type="family">Chrysididae</named-content></kwd></kwd-group><mixed-citation publication-type="journal"><person-group><name><surname>Rosa</surname><given-names>Paolo</given-names></name><name><surname>Xu</surname><given-names>Zai-fu</given-names></name></person-group><article-title>Annotated type catalogue of the <tp:taxon-name><tp:taxon-name-part taxon-name-part-type="family">Chrysididae</tp:taxon-name-part></tp:taxon-name> (<tp:taxon-name><tp:taxon-name-part taxon-name-part-type="class">Insecta</tp:taxon-name-part></tp:taxon-name>, <tp:taxon-name><tp:taxon-name-part taxon-name-part-type="order">Hymenoptera</tp:taxon-name-part></tp:taxon-name>) deposited in the collection of Maximilian Spinola (1780–1857), Turin</article-title><source>Zookeys</source><day>14</day><month>1</month><year>2015</year><volume>2015</volume><issue>471</issue><fpage>1</fpage><lpage>96</lpage><pub-id pub-id-type="doi">10.3897/zookeys.471.6558</pub-id></mixed-citation></tp:treatment-meta><tp:nomenclature><tp:taxon-name>
                            <tp:taxon-name-part taxon-name-part-type="genus">Chrysis</tp:taxon-name-part>
                            <tp:taxon-name-part taxon-name-part-type="species">westermanni</tp:taxon-name-part>
                        </tp:taxon-name><tp:taxon-authority>Spinola, 1838</tp:taxon-authority><tp:nomenclature-citation-list><tp:nomenclature-citation><tp:taxon-name><tp:taxon-name-part taxon-name-part-type="genus">Chrysis</tp:taxon-name-part> <tp:taxon-name-part taxon-name-part-type="species">westermanni</tp:taxon-name-part></tp:taxon-name><comment>: <xref ref-type="bibr" rid="B121">Spinola 1838</xref>: 454.</comment></tp:nomenclature-citation></tp:nomenclature-citation-list></tp:nomenclature><tp:treatment-sec sec-type="Type locality"><title>Type locality.</title><p>Guinea.</p></tp:treatment-sec><tp:treatment-sec sec-type="Type"><title>Type</title><p>(sex unknown): lost.</p></tp:treatment-sec><tp:treatment-sec sec-type="Label"><title>Label.</title><p><italic><tp:taxon-name><tp:taxon-name-part taxon-name-part-type="genus">Chrysis</tp:taxon-name-part> <tp:taxon-name-part taxon-name-part-type="species">amethystra</tp:taxon-name-part></tp:taxon-name></italic> (sic!) Fab.; <italic><tp:taxon-name><tp:taxon-name-part taxon-name-part-type="genus">Chrysis</tp:taxon-name-part> <tp:taxon-name-part taxon-name-part-type="species">Westermanni</tp:taxon-name-part></tp:taxon-name></italic>, m. olim; Coll. Latr., Ind. [ie] or. [ientali] / Ind. [ie] or. [ientali].</p><p><bold>Catalogue Casolari &amp; Casolari Moreno.</bold> <italic><tp:taxon-name><tp:taxon-name-part taxon-name-part-type="genus">Chrysis</tp:taxon-name-part> <tp:taxon-name-part taxon-name-part-type="species">amethystra</tp:taxon-name-part></tp:taxon-name></italic> (sic), 59, 128, 51, 3 (box 51).</p></tp:treatment-sec><tp:treatment-sec sec-type="Remarks"><title>Remarks.</title><p>Three specimens are found under the main label "<!--PageBreak--><italic><tp:taxon-name><tp:taxon-name-part taxon-name-part-type="genus">Chrysis</tp:taxon-name-part> <tp:taxon-name-part taxon-name-part-type="species">amethystra</tp:taxon-name-part></tp:taxon-name></italic> Fab., <italic><tp:taxon-name><tp:taxon-name-part taxon-name-part-type="genus">Chrysis</tp:taxon-name-part> <tp:taxon-name-part taxon-name-part-type="species">Westermanni</tp:taxon-name-part></tp:taxon-name></italic>" in the Spinola collection. At least two of these specimens were examined by <xref ref-type="bibr" rid="B24">Dahlbom (1854</xref>: 229) and placed in synonymy of <italic><tp:taxon-name><tp:taxon-name-part taxon-name-part-type="genus">Chrysis</tp:taxon-name-part> <tp:taxon-name-part taxon-name-part-type="species">amethystina</tp:taxon-name-part></tp:taxon-name></italic> Fabricius. In <xref ref-type="bibr" rid="B53">Kimsey and Bohart (1991</xref>: 567), <italic><tp:taxon-name><tp:taxon-name-part taxon-name-part-type="genus">Chrysis</tp:taxon-name-part> <tp:taxon-name-part taxon-name-part-type="species">amethystina</tp:taxon-name-part></tp:taxon-name></italic> is placed in synonymy of <italic><tp:taxon-name><tp:taxon-name-part taxon-name-part-type="genus">Stilbum</tp:taxon-name-part> <tp:taxon-name-part taxon-name-part-type="species">cyanurum</tp:taxon-name-part></tp:taxon-name></italic> (Forster, 1771). The name <italic><tp:taxon-name><tp:taxon-name-part taxon-name-part-type="genus">Chrysis</tp:taxon-name-part> <tp:taxon-name-part taxon-name-part-type="species">westermanni</tp:taxon-name-part></tp:taxon-name></italic> Spinola is not mentioned by <xref ref-type="bibr" rid="B53">Kimsey and Bohart (1991)</xref>. In fact, the name <italic><tp:taxon-name><tp:taxon-name-part taxon-name-part-type="genus">Chrysis</tp:taxon-name-part> <tp:taxon-name-part taxon-name-part-type="species">westermanni</tp:taxon-name-part></tp:taxon-name></italic> Spinola has been forgotten by all subsequent authors working on cuckoo wasps. Its description is hidden within the description of <italic><tp:taxon-name><tp:taxon-name-part taxon-name-part-type="genus">Chrysis</tp:taxon-name-part> <tp:taxon-name-part taxon-name-part-type="species">singularis</tp:taxon-name-part></tp:taxon-name></italic> Spinola, 1838, but even if short, it is valid: "<italic>J’ai dit aussi que plusieurs espèces du même genre avaient un bourrelet sur le troisième segment; sa présence est assez rare: on en voit des rudiments dans quelques espèces exotiques, telles que les</italic> Chr. sex-dentata, fasciata, <italic>et dans une troidième inédite de la Guinée</italic>, <tp:taxon-name><tp:taxon-name-part taxon-name-part-type="genus">Chrysis</tp:taxon-name-part> <tp:taxon-name-part taxon-name-part-type="species">Westermanni</tp:taxon-name-part></tp:taxon-name>, <italic>du nom du naturaliste qui l’a recueillie; elles font le passage à la suivante, où le bourrelet est très-apparent</italic>".</p><p><xref ref-type="bibr" rid="B24">Dahlbom (1854</xref>: 232) described <italic><tp:taxon-name><tp:taxon-name-part taxon-name-part-type="genus">Chrysis</tp:taxon-name-part> <tp:taxon-name-part taxon-name-part-type="species">westermanni</tp:taxon-name-part></tp:taxon-name></italic> based on one specimen collected by Westermann in Guinea, presumably the same specimen studied some years before by Spinola. In fact, it is possible that Spinola examined Westermann’s specimen and sent it back to the owner; they were in contact and exchanged material. A few years later, Dahlbom received the chrysidid collection of Westermann (<xref ref-type="bibr" rid="B24">Dahlbom 1854</xref>: vi) and described <italic><tp:taxon-name><tp:taxon-name-part taxon-name-part-type="genus">Chrysis</tp:taxon-name-part> <tp:taxon-name-part taxon-name-part-type="species">westermanni</tp:taxon-name-part></tp:taxon-name></italic> presumably based on the same specimen studied by Spinola. Now this type is housed in ZMUC.</p><p>The name <italic><tp:taxon-name><tp:taxon-name-part taxon-name-part-type="genus">Chrysis</tp:taxon-name-part> <tp:taxon-name-part taxon-name-part-type="species">westermanni</tp:taxon-name-part></tp:taxon-name></italic> Dahlbom, 1854 is therefore a junior homonym of <italic><tp:taxon-name><tp:taxon-name-part taxon-name-part-type="species">westermanni</tp:taxon-name-part></tp:taxon-name></italic> Spinola, 1838. However, the name <italic><tp:taxon-name><tp:taxon-name-part taxon-name-part-type="genus">Chrysis</tp:taxon-name-part> <tp:taxon-name-part taxon-name-part-type="species">westermanni</tp:taxon-name-part></tp:taxon-name></italic> Spinola was never used. Therefore, to ensure the stability of the system, we will ask to the Commission on the ICZN to suppress the name <italic><tp:taxon-name><tp:taxon-name-part taxon-name-part-type="genus">Chrysis</tp:taxon-name-part> <tp:taxon-name-part taxon-name-part-type="species">westermanni</tp:taxon-name-part></tp:taxon-name></italic> Spinola.</p></tp:treatment-sec><ref-list><ref id="B121"><mixed-citation xmlns:xlink="http://www.w3.org/1999/xlink" xlink:type="simple"><person-group><name name-style="western"><surname>Spinola</surname><given-names>M</given-names></name></person-group> (<year>1838</year>) <article-title>Comte rendu des Hyménoptères recuillis par M. Fischer pendant son voyage en Égypte, et communiqués par M. le Docteur Waltl a Maximilien Spinola.</article-title><source>Annales de la Société Entomologique de France</source><volume>7</volume>: <fpage>437</fpage>–<lpage>546</lpage>.</mixed-citation></ref><ref id="B24"><mixed-citation xmlns:xlink="http://www.w3.org/1999/xlink" xlink:type="simple"><person-group><name name-style="western"><surname>Dahlbom</surname><given-names>AG</given-names></name></person-group> (<year>1854</year>) <source><tp:taxon-name><tp:taxon-name-part taxon-name-part-type="order">Hymenoptera</tp:taxon-name-part></tp:taxon-name> Europaea praecipue Borealia, formis typicis nonnullis, specierum generumve exoticorum propter nexum systematicum associatis, per familias, genera, species et varietates disposita atque descripta ab Adrea Gustavo Dahlbom. Chrysis in <italic>sensu</italic> Linneano</source>. <volume>Vol. II, F</volume>. <publisher-name>Nicolai</publisher-name>, <publisher-loc>Berlin</publisher-loc>, <size units="page">412 pp</size>.</mixed-citation></ref><ref id="B53"><mixed-citation xmlns:xlink="http://www.w3.org/1999/xlink" xlink:type="simple"><person-group><name name-style="western"><surname>Kimsey</surname><given-names>LS</given-names></name><name name-style="western"><surname>Bohart</surname><given-names>RM</given-names></name></person-group> (<year>1991</year>) <source>The Chrysidid Wasps of the World.</source><publisher-name>University Press</publisher-name>, <publisher-loc>New York</publisher-loc>, <size units="page">652 pp</size>.</mixed-citation></ref></ref-list></tp:taxon-treatment>
