# Supplementary material for: Annotated type catalogue of the Chrysididae (Insecta, Hymenoptera) deposited in the collection of Maximilian Spinola (1780–1857), Turin
Source: Zookeys. 2015 Jan 14;(471):1–96. doi: 10.3897/zookeys.471.6558 (PMC4304016; doi:10.3897/zookeys.471.6558)
Supplement: XML Treatment for Elampus spina [file zookeys.471.6558-treatment87.xml]

<!DOCTYPE tp:taxon-treatment
  PUBLIC "-//TaxonX//DTD Taxonomic Treatment Publishing DTD v0 20100105//EN" "tax-treatment-NSO.dtd">
<tp:taxon-treatment xmlns:tp="http://www.plazi.org/taxpub"><tp:treatment-meta><kwd-group><label>Taxon classification</label><kwd><named-content content-type="kingdom">Animalia</named-content></kwd><kwd><named-content content-type="order">Hymenoptera</named-content></kwd><kwd><named-content content-type="family">Chrysididae</named-content></kwd></kwd-group><mixed-citation publication-type="journal"><person-group><name><surname>Rosa</surname><given-names>Paolo</given-names></name><name><surname>Xu</surname><given-names>Zai-fu</given-names></name></person-group><article-title>Annotated type catalogue of the <tp:taxon-name><tp:taxon-name-part taxon-name-part-type="family">Chrysididae</tp:taxon-name-part></tp:taxon-name> (<tp:taxon-name><tp:taxon-name-part taxon-name-part-type="class">Insecta</tp:taxon-name-part></tp:taxon-name>, <tp:taxon-name><tp:taxon-name-part taxon-name-part-type="order">Hymenoptera</tp:taxon-name-part></tp:taxon-name>) deposited in the collection of Maximilian Spinola (1780–1857), Turin</article-title><source>Zookeys</source><day>14</day><month>1</month><year>2015</year><volume>2015</volume><issue>471</issue><fpage>1</fpage><lpage>96</lpage><pub-id pub-id-type="doi">10.3897/zookeys.471.6558</pub-id></mixed-citation></tp:treatment-meta><tp:nomenclature><tp:taxon-name>
                            <tp:taxon-name-part taxon-name-part-type="genus">Elampus</tp:taxon-name-part>
                            <tp:taxon-name-part taxon-name-part-type="species">spina</tp:taxon-name-part>
                        </tp:taxon-name><tp:taxon-authority>Dahlbom, 1854</tp:taxon-authority><tp:nomenclature-citation-list><tp:nomenclature-citation><tp:taxon-name><tp:taxon-name-part taxon-name-part-type="genus">Elampus</tp:taxon-name-part> <tp:taxon-name-part taxon-name-part-type="species">spina</tp:taxon-name-part></tp:taxon-name><comment>: <xref ref-type="bibr" rid="B24">Dahlbom 1854</xref>: 41 <italic>nec</italic> Lepeletier, 1806.</comment></tp:nomenclature-citation></tp:nomenclature-citation-list></tp:nomenclature><tp:treatment-sec sec-type="Label"><title>Label</title><p>[♀]: <italic><tp:taxon-name><tp:taxon-name-part taxon-name-part-type="genus">Elampus</tp:taxon-name-part> <tp:taxon-name-part taxon-name-part-type="species">spina</tp:taxon-name-part></tp:taxon-name></italic>, Lep. - <italic>Panzeri</italic> var.; Coll. Latr. France / <italic><tp:taxon-name><tp:taxon-name-part taxon-name-part-type="genus">Elampus</tp:taxon-name-part></tp:taxon-name></italic> sp. ♀ det. L.D. French.</p><p><bold>Catalogue Casolari &amp; Casolari Moreno.</bold> <italic><tp:taxon-name><tp:taxon-name-part taxon-name-part-type="genus">Elampus</tp:taxon-name-part> <tp:taxon-name-part taxon-name-part-type="species">spina</tp:taxon-name-part></tp:taxon-name></italic>, 148, 97, 51, 5 (box 50).</p></tp:treatment-sec><tp:treatment-sec sec-type="Remarks"><title>Remarks.</title><p><xref ref-type="bibr" rid="B24">Dahlbom (1854)</xref> described <italic><tp:taxon-name><tp:taxon-name-part taxon-name-part-type="genus">Elampus</tp:taxon-name-part> <tp:taxon-name-part taxon-name-part-type="species">spina</tp:taxon-name-part></tp:taxon-name></italic> based on a specimen collected by Latreille and housed in the Spinola collection. <xref ref-type="bibr" rid="B1">Abeille (1878</xref>: 1, 2) examined one specimen which he considered as the type and he replaced the name <italic><tp:taxon-name><tp:taxon-name-part taxon-name-part-type="species">spina</tp:taxon-name-part></tp:taxon-name></italic> Dahlbom with <italic><tp:taxon-name><tp:taxon-name-part taxon-name-part-type="species">superbus</tp:taxon-name-part></tp:taxon-name></italic> Abeille ("<italic>nomen à changer</italic>"). The holotype described by Dahlbom is now housed in his collection in LZM. The female specimen housed in the Spinola collection cannot be considered as a type. <italic><tp:taxon-name><tp:taxon-name-part taxon-name-part-type="genus">Elampus</tp:taxon-name-part> <tp:taxon-name-part taxon-name-part-type="species">spina</tp:taxon-name-part></tp:taxon-name></italic> is a secondary junior homonym of <italic><tp:taxon-name><tp:taxon-name-part taxon-name-part-type="genus">Elampus</tp:taxon-name-part> <tp:taxon-name-part taxon-name-part-type="species">spina</tp:taxon-name-part></tp:taxon-name></italic> (Lepeletier) and a junior synonym of <italic><tp:taxon-name><tp:taxon-name-part taxon-name-part-type="genus">Elampus</tp:taxon-name-part> <tp:taxon-name-part taxon-name-part-type="species">bidens</tp:taxon-name-part></tp:taxon-name></italic> (Förster, 1853). The synonym was already recognized by various authors: <xref ref-type="bibr" rid="B79">Mocsáry (1889</xref>: 73), <xref ref-type="bibr" rid="B25">Dalla Torre (1892</xref>: 10), etc.</p></tp:treatment-sec><tp:treatment-sec sec-type="Current status"><title>Current status.</title><p><italic><tp:taxon-name><tp:taxon-name-part taxon-name-part-type="genus">Elampus</tp:taxon-name-part> <tp:taxon-name-part taxon-name-part-type="species">bidens</tp:taxon-name-part></tp:taxon-name></italic> (Förster, 1853) (synonymised by <xref ref-type="bibr" rid="B79">Mocsáry 1889</xref>: 73).</p></tp:treatment-sec><ref-list><ref id="B24"><mixed-citation xmlns:xlink="http://www.w3.org/1999/xlink" xlink:type="simple"><person-group><name name-style="western"><surname>Dahlbom</surname><given-names>AG</given-names></name></person-group> (<year>1854</year>) <source><tp:taxon-name><tp:taxon-name-part taxon-name-part-type="order">Hymenoptera</tp:taxon-name-part></tp:taxon-name> Europaea praecipue Borealia, formis typicis nonnullis, specierum generumve exoticorum propter nexum systematicum associatis, per familias, genera, species et varietates disposita atque descripta ab Adrea Gustavo Dahlbom. Chrysis in <italic>sensu</italic> Linneano</source>. <volume>Vol. II, F</volume>. <publisher-name>Nicolai</publisher-name>, <publisher-loc>Berlin</publisher-loc>, <size units="page">412 pp</size>.</mixed-citation></ref><ref id="B1"><mixed-citation xmlns:xlink="http://www.w3.org/1999/xlink" xlink:type="simple"><person-group><name name-style="western"><surname>Abeille de Perrin</surname><given-names>E</given-names></name></person-group> (<year>1878</year>) <source>Diagnoses de Chrysides nouvelles.</source><comment>Published by the author</comment>, <publisher-loc>Marseille</publisher-loc>, <size units="page">6 pp</size>.</mixed-citation></ref><ref id="B79"><mixed-citation xmlns:xlink="http://www.w3.org/1999/xlink" xlink:type="simple"><person-group><name name-style="western"><surname>Mocsáry</surname><given-names>A</given-names></name></person-group> (<year>1889</year>) <source>Monographia <tp:taxon-name><tp:taxon-name-part taxon-name-part-type="genus">Chrysididarum</tp:taxon-name-part> <tp:taxon-name-part taxon-name-part-type="species">Orbis</tp:taxon-name-part></tp:taxon-name> Terrarum Universi.</source><publisher-name>Hungarian Academy of Science</publisher-name>, <publisher-loc>Budapest</publisher-loc>, <size units="page">643 pp</size>.</mixed-citation></ref><ref id="B25"><mixed-citation xmlns:xlink="http://www.w3.org/1999/xlink" xlink:type="simple"><person-group><name name-style="western"><surname>Dalla Torre</surname><given-names>CG</given-names></name></person-group> (<year>1892</year>) <source>Catalogus Hymenopterorum hucusque descriptorum systematicus et synonymicus. <tp:taxon-name><tp:taxon-name-part taxon-name-part-type="family">Chrysididae</tp:taxon-name-part></tp:taxon-name> (<tp:taxon-name><tp:taxon-name-part taxon-name-part-type="suborder">Tubulifera</tp:taxon-name-part></tp:taxon-name>). Tip. G.</source><publisher-name>Engelmann</publisher-name>, <publisher-loc>Lipsiae</publisher-loc>, <size units="page">118 pp</size>.</mixed-citation></ref></ref-list></tp:taxon-treatment>
