# Supplementary material for: Annotated type catalogue of the Chrysididae (Insecta, Hymenoptera) deposited in the collection of Maximilian Spinola (1780–1857), Turin
Source: Zookeys. 2015 Jan 14;(471):1–96. doi: 10.3897/zookeys.471.6558 (PMC4304016; doi:10.3897/zookeys.471.6558)
Supplement: XML Treatment for Hedychrum alterum [file zookeys.471.6558-treatment89.xml]

<!DOCTYPE tp:taxon-treatment
  PUBLIC "-//TaxonX//DTD Taxonomic Treatment Publishing DTD v0 20100105//EN" "tax-treatment-NSO.dtd">
<tp:taxon-treatment xmlns:tp="http://www.plazi.org/taxpub"><tp:treatment-meta><kwd-group><label>Taxon classification</label><kwd><named-content content-type="kingdom">Animalia</named-content></kwd><kwd><named-content content-type="order">Hymenoptera</named-content></kwd><kwd><named-content content-type="family">Chrysididae</named-content></kwd></kwd-group><mixed-citation publication-type="journal"><person-group><name><surname>Rosa</surname><given-names>Paolo</given-names></name><name><surname>Xu</surname><given-names>Zai-fu</given-names></name></person-group><article-title>Annotated type catalogue of the <tp:taxon-name><tp:taxon-name-part taxon-name-part-type="family">Chrysididae</tp:taxon-name-part></tp:taxon-name> (<tp:taxon-name><tp:taxon-name-part taxon-name-part-type="class">Insecta</tp:taxon-name-part></tp:taxon-name>, <tp:taxon-name><tp:taxon-name-part taxon-name-part-type="order">Hymenoptera</tp:taxon-name-part></tp:taxon-name>) deposited in the collection of Maximilian Spinola (1780–1857), Turin</article-title><source>Zookeys</source><day>14</day><month>1</month><year>2015</year><volume>2015</volume><issue>471</issue><fpage>1</fpage><lpage>96</lpage><pub-id pub-id-type="doi">10.3897/zookeys.471.6558</pub-id></mixed-citation></tp:treatment-meta><tp:nomenclature><tp:taxon-name>
                            <tp:taxon-name-part taxon-name-part-type="genus">Hedychrum</tp:taxon-name-part>
                            <tp:taxon-name-part taxon-name-part-type="species">alterum</tp:taxon-name-part>
                        </tp:taxon-name><tp:taxon-authority>Lepeletier, 1806</tp:taxon-authority><tp:nomenclature-citation-list><tp:nomenclature-citation><tp:taxon-name><tp:taxon-name-part taxon-name-part-type="genus">Hedychrum</tp:taxon-name-part> <tp:taxon-name-part taxon-name-part-type="species">alterum</tp:taxon-name-part></tp:taxon-name><comment>: <xref ref-type="bibr" rid="B58">Lepeletier 1806</xref>: 122.</comment></tp:nomenclature-citation></tp:nomenclature-citation-list></tp:nomenclature><tp:treatment-sec sec-type="Label"><title>Label</title><p>[♂♀]: <italic><tp:taxon-name><tp:taxon-name-part taxon-name-part-type="genus">Hedychrum</tp:taxon-name-part> <tp:taxon-name-part taxon-name-part-type="species">alterum</tp:taxon-name-part></tp:taxon-name></italic>, Lepel. 122; Europa. P. / 6268 and 6269.</p><p><bold>Catalogue Casolari &amp; Casolari Moreno.</bold> <italic><tp:taxon-name><tp:taxon-name-part taxon-name-part-type="genus">Hedychrum</tp:taxon-name-part> <tp:taxon-name-part taxon-name-part-type="species">alterum</tp:taxon-name-part></tp:taxon-name></italic>, 148, 85, 0, 5 (box 50).</p></tp:treatment-sec><tp:treatment-sec sec-type="Remarks"><title>Remarks.</title><p><italic><tp:taxon-name><tp:taxon-name-part taxon-name-part-type="genus">Hedychrum</tp:taxon-name-part> <tp:taxon-name-part taxon-name-part-type="species">alterum</tp:taxon-name-part></tp:taxon-name></italic> was traditionally considered as a synonym of <italic><tp:taxon-name><tp:taxon-name-part taxon-name-part-type="genus">Hedychrum</tp:taxon-name-part> <tp:taxon-name-part taxon-name-part-type="species">nobile</tp:taxon-name-part></tp:taxon-name></italic> (Scopoli). No specimen labelled as <italic><tp:taxon-name><tp:taxon-name-part taxon-name-part-type="genus">Hedychrum</tp:taxon-name-part> <tp:taxon-name-part taxon-name-part-type="species">alterum</tp:taxon-name-part></tp:taxon-name></italic> was found in Lepeletier’s collection at MNHN (<xref ref-type="bibr" rid="B17">du Buysson 1898</xref>, <xref ref-type="bibr" rid="B18">1899</xref>). Therefore, there is the possibility that the specimens in the Spinola collection are syntypes; the male in this collection belongs to the species <italic><tp:taxon-name><tp:taxon-name-part taxon-name-part-type="genus">Hedychrum</tp:taxon-name-part> <tp:taxon-name-part taxon-name-part-type="species">gerstaeckeri</tp:taxon-name-part></tp:taxon-name></italic> Chevrier, 1869, whereas the female belongs to <italic><tp:taxon-name><tp:taxon-name-part taxon-name-part-type="genus">Hedychrum</tp:taxon-name-part> <tp:taxon-name-part taxon-name-part-type="species">rutilans</tp:taxon-name-part></tp:taxon-name></italic> Dahlbom, 1854. <xref ref-type="bibr" rid="B16">du Buysson (1895</xref>: 18) in his "Catalogue méthodique des Chrysidides de France" listed <italic><tp:taxon-name><tp:taxon-name-part taxon-name-part-type="genus">Hedychrum</tp:taxon-name-part> <tp:taxon-name-part taxon-name-part-type="species">alterum</tp:taxon-name-part></tp:taxon-name></italic> as a synonym of <italic><tp:taxon-name><tp:taxon-name-part taxon-name-part-type="genus">Hedychrum</tp:taxon-name-part> <tp:taxon-name-part taxon-name-part-type="species">rutilans</tp:taxon-name-part></tp:taxon-name></italic>, without having considered the priority of the name <italic><tp:taxon-name><tp:taxon-name-part taxon-name-part-type="genus">Hedychrum</tp:taxon-name-part> <tp:taxon-name-part taxon-name-part-type="species">alterum</tp:taxon-name-part></tp:taxon-name></italic> over <italic><tp:taxon-name><tp:taxon-name-part taxon-name-part-type="genus">Hedychrum</tp:taxon-name-part> <tp:taxon-name-part taxon-name-part-type="species">rutilans</tp:taxon-name-part></tp:taxon-name></italic>. The short description of <italic><tp:taxon-name><tp:taxon-name-part taxon-name-part-type="genus">Hedychrum</tp:taxon-name-part> <tp:taxon-name-part taxon-name-part-type="species">alterum</tp:taxon-name-part></tp:taxon-name></italic> does not allow identification of this species and part of the description is doubtful ("<italic>Tête et corcelet verts</italic>") because the colour of head and pronotum and mesonotum in <italic><tp:taxon-name><tp:taxon-name-part taxon-name-part-type="genus">Hedychrum</tp:taxon-name-part> <tp:taxon-name-part taxon-name-part-type="species">nobile</tp:taxon-name-part></tp:taxon-name></italic> has no contrasts. Confidence in that Lepeletier described at least one specimen of <italic><tp:taxon-name><tp:taxon-name-part taxon-name-part-type="genus">Hedychrum</tp:taxon-name-part> <tp:taxon-name-part taxon-name-part-type="species">rutilans</tp:taxon-name-part></tp:taxon-name></italic> comes from the colour drawing (<xref ref-type="bibr" rid="B58">Lepeletier 1806</xref>: pl. 6: fig. 8). In this drawing, it is clear that pronotum and mesonotum are green, contrasting with the rest of the mesosoma, which is blue. Therefore, based on the drawing and the diagnosis given by <xref ref-type="bibr" rid="B18">du Buysson (1899)</xref>, we can assume the synonym <italic><tp:taxon-name><tp:taxon-name-part taxon-name-part-type="genus">Hedychrum</tp:taxon-name-part> <tp:taxon-name-part taxon-name-part-type="species">rutilans</tp:taxon-name-part></tp:taxon-name></italic> Dahlbom, 1854 = <italic><tp:taxon-name><tp:taxon-name-part taxon-name-part-type="genus">Hedychrum</tp:taxon-name-part> <tp:taxon-name-part taxon-name-part-type="species">alterum</tp:taxon-name-part></tp:taxon-name></italic> Lepeletier, 1806.</p><p><italic><tp:taxon-name><tp:taxon-name-part taxon-name-part-type="genus">Hedychrum</tp:taxon-name-part> <tp:taxon-name-part taxon-name-part-type="species">alterum</tp:taxon-name-part></tp:taxon-name></italic> was misinterpreted by <xref ref-type="bibr" rid="B24">Dahlbom (1854</xref>: 79), who placed it in synonymy with <italic><tp:taxon-name><tp:taxon-name-part taxon-name-part-type="genus">Hedychrum</tp:taxon-name-part> <tp:taxon-name-part taxon-name-part-type="species">lucidulum</tp:taxon-name-part></tp:taxon-name></italic> (Fabricius, 1775) [currently <italic><tp:taxon-name><tp:taxon-name-part taxon-name-part-type="genus">Hedychrum</tp:taxon-name-part> <tp:taxon-name-part taxon-name-part-type="species">nobile</tp:taxon-name-part></tp:taxon-name></italic> (Scopoli, 1763)] without having examined the type. He simply listed "<italic><tp:taxon-name><tp:taxon-name-part taxon-name-part-type="genus">Hedychrum</tp:taxon-name-part> <tp:taxon-name-part taxon-name-part-type="species">alterum</tp:taxon-name-part></tp:taxon-name></italic> Dufour in litt.". Based on this work, all the other authors, from <xref ref-type="bibr" rid="B25">Dalla Torre (1892</xref>: 34) to <xref ref-type="bibr" rid="B53">Kimsey and Bohart (1991</xref>: 217) placed <italic><tp:taxon-name><tp:taxon-name-part taxon-name-part-type="genus">Hedychrum</tp:taxon-name-part> <tp:taxon-name-part taxon-name-part-type="species">alterum</tp:taxon-name-part></tp:taxon-name></italic> in synonymy with <italic><tp:taxon-name><tp:taxon-name-part taxon-name-part-type="genus">Hedychrum</tp:taxon-name-part> <tp:taxon-name-part taxon-name-part-type="species">nobile</tp:taxon-name-part></tp:taxon-name></italic>.</p><p>Since the name <!--PageBreak--><italic><tp:taxon-name><tp:taxon-name-part taxon-name-part-type="genus">Hedychrum</tp:taxon-name-part> <tp:taxon-name-part taxon-name-part-type="species">rutilans</tp:taxon-name-part></tp:taxon-name></italic> is currently in prevailing usage, we propose the reversal of precedence in accordance with the Art. 23.9 of the Code. In fact, the prevailing usage must be maintained when the two conditions are both met: the senior synonym has not been used as a valid name after 1899 and the junior synonym has been used for this species as a valid name in at least 25 works published by at least 10 authors in the immediately preceding 50 years and encompassing a span of not less than 10 years. The name <italic><tp:taxon-name><tp:taxon-name-part taxon-name-part-type="genus">Hedychrum</tp:taxon-name-part> <tp:taxon-name-part taxon-name-part-type="species">alterum</tp:taxon-name-part></tp:taxon-name></italic> Lepeletier was placed in synonymy with <italic><tp:taxon-name><tp:taxon-name-part taxon-name-part-type="genus">Hedychrum</tp:taxon-name-part> <tp:taxon-name-part taxon-name-part-type="species">nobile</tp:taxon-name-part></tp:taxon-name></italic> by <xref ref-type="bibr" rid="B79">Mocsáry (1889</xref>: 172) and has never been used again as a valid species name. In contrast, more than then authors have used the name <italic><tp:taxon-name><tp:taxon-name-part taxon-name-part-type="genus">Hedychrum</tp:taxon-name-part> <tp:taxon-name-part taxon-name-part-type="species">rutilans</tp:taxon-name-part></tp:taxon-name></italic> as a valid species name during the last 50 years in dozens of publications. Here are some of the most important papers from different countries: <xref ref-type="bibr" rid="B94">Morgan (1984</xref>: 16); <xref ref-type="bibr" rid="B57">Leclerq (1988</xref>: 8); <xref ref-type="bibr" rid="B53">Kimsey and Bohart (1991</xref>: 219); <xref ref-type="bibr" rid="B55">Kunz (1994</xref>: 93); <xref ref-type="bibr" rid="B75">Mingo (1994</xref>: 67); <xref ref-type="bibr" rid="B125">Strumia (1995</xref>: 3); <xref ref-type="bibr" rid="B73">Mandery and Niehuis (2000</xref>: 55); <xref ref-type="bibr" rid="B96">Niehuis (2001</xref>: 121); Rosa (2002: 106; <xref ref-type="bibr" rid="B109">2005</xref>: 23; <xref ref-type="bibr" rid="B110">2006</xref>: 150); Schneider (2002: 178); Burger (2003: 7); Peeters et al. (2004: 193); Drozdovskaya (2006: 101); Schljachtenok (2006: 287); Yildirim and Strumia (2006: 965); Kurzenko and Lelej (2007: 1003); Ljubomirov (2007: 530); <xref ref-type="bibr" rid="B129">Tyrner (2007</xref>: 47); Kroiss et al. (2008; 2009); Livory et al. (2008: 28); Szczepko and Wiśniowski (2009: 174); Orlovskyte et al. (2010: 146); Schmid-Egger (2011: 35). Since the name <italic><tp:taxon-name><tp:taxon-name-part taxon-name-part-type="genus">Hedychrum</tp:taxon-name-part> <tp:taxon-name-part taxon-name-part-type="species">rutilans</tp:taxon-name-part></tp:taxon-name></italic> is in prevailing usage and both conditions requested by the code for preserving a prevailing species name are met, we consider the name <italic><tp:taxon-name><tp:taxon-name-part taxon-name-part-type="genus">Hedychrum</tp:taxon-name-part> <tp:taxon-name-part taxon-name-part-type="species">rutilans</tp:taxon-name-part></tp:taxon-name></italic> as <bold>nomen protectum</bold> and the senior synonym <italic><tp:taxon-name><tp:taxon-name-part taxon-name-part-type="genus">Hedychrum</tp:taxon-name-part> <tp:taxon-name-part taxon-name-part-type="species">alterum</tp:taxon-name-part></tp:taxon-name></italic> as <bold>nomen oblitum.</bold></p></tp:treatment-sec><tp:treatment-sec sec-type="Current status"><title>Current status.</title><p><italic><tp:taxon-name><tp:taxon-name-part taxon-name-part-type="genus">Hedychrum</tp:taxon-name-part> <tp:taxon-name-part taxon-name-part-type="species">alterum</tp:taxon-name-part></tp:taxon-name></italic> Lepeletier, 1806, <bold>nome oblitum.</bold></p></tp:treatment-sec><ref-list><ref id="B58"><mixed-citation xmlns:xlink="http://www.w3.org/1999/xlink" xlink:type="simple"><person-group><name name-style="western"><surname>Lepeletier</surname><given-names>ALM</given-names></name></person-group> (<year>1806</year>) <article-title>Mémoire sur quelques espèces nouvelles d’insectes de la section des Hyménoptères appelés les Portetuyaux, et sur les caractères de cette famille et des genres qui la composent.</article-title><source>Annales du Muséum National d’Histoire Naturelle</source><volume>7</volume>: <fpage>115</fpage>–<lpage>129</lpage>.</mixed-citation></ref><ref id="B17"><mixed-citation xmlns:xlink="http://www.w3.org/1999/xlink" xlink:type="simple"><person-group><name name-style="western"><surname>Buysson</surname><given-names>R du</given-names></name></person-group> (<year>1898</year>) <article-title>Étude des Chrysidides du Muséum de Paris.</article-title><source>Annales de la Société Entomologique de France</source><volume>66</volume>(<issue>4</issue>): <fpage>518</fpage>–<lpage>580</lpage>.</mixed-citation></ref><ref id="B18"><mixed-citation xmlns:xlink="http://www.w3.org/1999/xlink" xlink:type="simple"><person-group><name name-style="western"><surname>Buysson</surname><given-names>R du</given-names></name></person-group> (<year>1899</year>) <article-title>Catalogue des Insectes Hyménoptères de la famille des Chrysidides du Muséum de Paris.</article-title><source>Bulletin du Museum National d’Histoire Naturelle</source><volume>5</volume>(<issue>4</issue>): <fpage>159</fpage>–<lpage>169</lpage>.</mixed-citation></ref><ref id="B16"><mixed-citation xmlns:xlink="http://www.w3.org/1999/xlink" xlink:type="simple"><person-group><name name-style="western"><surname>Buysson</surname><given-names>R du</given-names></name></person-group> (<year>1891–1896</year>) <chapter-title>Les Chrysides.</chapter-title> In: <person-group><name name-style="western"><surname>André</surname><given-names>E</given-names></name></person-group> (<role>Ed.</role>) <source>Species des Hyménoptères d’Europe &amp; d’Algerie</source> – <volume>Tome Sixième</volume>. <publisher-name>Dubosclard</publisher-name>, <publisher-loc>Paris</publisher-loc>, <fpage>13</fpage>–<lpage>758</lpage>. [<comment>64 unnumbered pages + 32 pls</comment>. (<year>1891</year>) <fpage>1</fpage>–<lpage>88</lpage>, (<year>1892</year>) <fpage>89</fpage>–<lpage>208</lpage>, (<year>1893</year>) <fpage>209</fpage>–<lpage>272</lpage>, (<year>1894</year>) <fpage>273</fpage>–<lpage>400</lpage>, (<year>1895</year>) <fpage>401</fpage>–<lpage>624</lpage>, (<year>1896</year>) <fpage>625</fpage>–<lpage>756</lpage> + 1–22, (<year>1891–1896</year>) <comment>64 unnumbered pages + 32 pls</comment>. <comment>Dating after Derksen &amp; Scheiding 1963</comment>]</mixed-citation></ref><ref id="B24"><mixed-citation xmlns:xlink="http://www.w3.org/1999/xlink" xlink:type="simple"><person-group><name name-style="western"><surname>Dahlbom</surname><given-names>AG</given-names></name></person-group> (<year>1854</year>) <source><tp:taxon-name><tp:taxon-name-part taxon-name-part-type="order">Hymenoptera</tp:taxon-name-part></tp:taxon-name> Europaea praecipue Borealia, formis typicis nonnullis, specierum generumve exoticorum propter nexum systematicum associatis, per familias, genera, species et varietates disposita atque descripta ab Adrea Gustavo Dahlbom. Chrysis in <italic>sensu</italic> Linneano</source>. <volume>Vol. II, F</volume>. <publisher-name>Nicolai</publisher-name>, <publisher-loc>Berlin</publisher-loc>, <size units="page">412 pp</size>.</mixed-citation></ref><ref id="B25"><mixed-citation xmlns:xlink="http://www.w3.org/1999/xlink" xlink:type="simple"><person-group><name name-style="western"><surname>Dalla Torre</surname><given-names>CG</given-names></name></person-group> (<year>1892</year>) <source>Catalogus Hymenopterorum hucusque descriptorum systematicus et synonymicus. <tp:taxon-name><tp:taxon-name-part taxon-name-part-type="family">Chrysididae</tp:taxon-name-part></tp:taxon-name> (<tp:taxon-name><tp:taxon-name-part taxon-name-part-type="suborder">Tubulifera</tp:taxon-name-part></tp:taxon-name>). Tip. G.</source><publisher-name>Engelmann</publisher-name>, <publisher-loc>Lipsiae</publisher-loc>, <size units="page">118 pp</size>.</mixed-citation></ref><ref id="B53"><mixed-citation xmlns:xlink="http://www.w3.org/1999/xlink" xlink:type="simple"><person-group><name name-style="western"><surname>Kimsey</surname><given-names>LS</given-names></name><name name-style="western"><surname>Bohart</surname><given-names>RM</given-names></name></person-group> (<year>1991</year>) <source>The Chrysidid Wasps of the World.</source><publisher-name>University Press</publisher-name>, <publisher-loc>New York</publisher-loc>, <size units="page">652 pp</size>.</mixed-citation></ref><ref id="B79"><mixed-citation xmlns:xlink="http://www.w3.org/1999/xlink" xlink:type="simple"><person-group><name name-style="western"><surname>Mocsáry</surname><given-names>A</given-names></name></person-group> (<year>1889</year>) <source>Monographia <tp:taxon-name><tp:taxon-name-part taxon-name-part-type="genus">Chrysididarum</tp:taxon-name-part> <tp:taxon-name-part taxon-name-part-type="species">Orbis</tp:taxon-name-part></tp:taxon-name> Terrarum Universi.</source><publisher-name>Hungarian Academy of Science</publisher-name>, <publisher-loc>Budapest</publisher-loc>, <size units="page">643 pp</size>.</mixed-citation></ref><ref id="B94"><mixed-citation xmlns:xlink="http://www.w3.org/1999/xlink" xlink:type="simple"><person-group><name name-style="western"><surname>Morgan</surname><given-names>D</given-names></name></person-group> (<year>1984</year>) <article-title>Cuckoo-Wasps <tp:taxon-name><tp:taxon-name-part taxon-name-part-type="order">Hymenoptera</tp:taxon-name-part></tp:taxon-name>, <tp:taxon-name><tp:taxon-name-part taxon-name-part-type="family">Chrysididae</tp:taxon-name-part></tp:taxon-name>.</article-title><source>Handbooks for the Identification of British insects, Royal Entomological Society of London</source><volume>6</volume>(<issue>5</issue>): <fpage>1</fpage>–<lpage>37</lpage>.</mixed-citation></ref><ref id="B57"><mixed-citation xmlns:xlink="http://www.w3.org/1999/xlink" xlink:type="simple"><person-group><name name-style="western"><surname>Leclercq</surname><given-names>J</given-names></name></person-group> (<year>1988</year>) <article-title>Atlas provisoire des Insectes de Belgique (et des régions limitrophes). <tp:taxon-name><tp:taxon-name-part taxon-name-part-type="order">Hymenoptera</tp:taxon-name-part></tp:taxon-name> <tp:taxon-name><tp:taxon-name-part taxon-name-part-type="family">Chrysididae</tp:taxon-name-part></tp:taxon-name>.</article-title><source>Notes faunistiques de Gembloux</source><volume>15</volume>: <fpage>1</fpage>–<lpage>39</lpage>.</mixed-citation></ref><ref id="B55"><mixed-citation xmlns:xlink="http://www.w3.org/1999/xlink" xlink:type="simple"><person-group><name name-style="western"><surname>Kunz</surname><given-names>PX</given-names></name></person-group> (<year>1994</year>) <article-title>Die Goldwespen (<tp:taxon-name><tp:taxon-name-part taxon-name-part-type="family">Chrysididae</tp:taxon-name-part></tp:taxon-name>) Baden-Württembergs. Taxonomie, Bestimmung, Verbreitung, Kartierung und Ökologie.</article-title><source>Beihefte zu den Veröffentlichungen für Naturschutz und Landschaftspflege in Baden-Württemberg</source><volume>77</volume>: <fpage>1</fpage>–<lpage>188</lpage>.</mixed-citation></ref><ref id="B75"><mixed-citation xmlns:xlink="http://www.w3.org/1999/xlink" xlink:type="simple"><person-group><name name-style="western"><surname>Mingo</surname><given-names>E</given-names></name></person-group> (<year>1994</year>) <source><tp:taxon-name><tp:taxon-name-part taxon-name-part-type="order">Hymenoptera</tp:taxon-name-part></tp:taxon-name><tp:taxon-name><tp:taxon-name-part taxon-name-part-type="family">Chrysididae</tp:taxon-name-part></tp:taxon-name>. Fauna Iberica.</source><publisher-name>Museo Nacional de Cencias Naturales Consejo Superior de Investigaciones Científicas</publisher-name>, <publisher-loc>Madrid</publisher-loc>, <volume>vol. 6</volume>, <size units="page">256 pp</size>.</mixed-citation></ref><ref id="B125"><mixed-citation xmlns:xlink="http://www.w3.org/1999/xlink" xlink:type="simple"><person-group><name name-style="western"><surname>Strumia</surname><given-names>F</given-names></name></person-group> (<year>1995</year>) <article-title><tp:taxon-name><tp:taxon-name-part taxon-name-part-type="order">Hymenoptera</tp:taxon-name-part></tp:taxon-name> <tp:taxon-name><tp:taxon-name-part taxon-name-part-type="family">Chrysididae</tp:taxon-name-part></tp:taxon-name>.</article-title> In: <person-group><name name-style="western"><surname>Minelli</surname><given-names>A</given-names></name><name name-style="western"><surname>Ruffo</surname><given-names>S</given-names></name><name name-style="western"><surname>La Posta</surname><given-names>S</given-names></name></person-group> (<role>Eds</role>) <issue-title>Checklist delle specie della fauna italiana.</issue-title><source>Calderini (Bologna)</source><volume>99</volume>: <fpage>1</fpage>–<lpage>10</lpage>.</mixed-citation></ref><ref id="B73"><mixed-citation xmlns:xlink="http://www.w3.org/1999/xlink" xlink:type="simple"><person-group><name name-style="western"><surname>Mandery</surname><given-names>K</given-names></name><name name-style="western"><surname>Niehuis</surname><given-names>O</given-names></name></person-group> (<year>2000</year>) <article-title>Die Goldwespen der Sammlung T. Schneid im Naturkundemuseum Bamberg.</article-title><source>Bericht der Naturforschenden Gesellschaft in Bamberg</source><volume>74</volume>: <fpage>45</fpage>–<lpage>59</lpage>.</mixed-citation></ref><ref id="B96"><mixed-citation xmlns:xlink="http://www.w3.org/1999/xlink" xlink:type="simple"><person-group><name name-style="western"><surname>Niehuis</surname><given-names>O</given-names></name></person-group> (<year>2001</year>) <article-title><tp:taxon-name><tp:taxon-name-part taxon-name-part-type="family">Chrysididae</tp:taxon-name-part></tp:taxon-name>.</article-title> In: <person-group><name name-style="western"><surname>Dathe</surname><given-names>HH</given-names></name><name name-style="western"><surname>Taeger</surname><given-names>A</given-names></name><name name-style="western"><surname>Blank</surname><given-names>SM</given-names></name></person-group> (<role>Eds</role>) <issue-title>Verzeichnis der Hautflügel Deutschlands (Entomofauna Germanica, 4).</issue-title><source>Entomologische Nachrichten und Berichte</source><volume>7</volume>: <fpage>119</fpage>–<lpage>123</lpage>.</mixed-citation></ref><ref id="B109"><mixed-citation xmlns:xlink="http://www.w3.org/1999/xlink" xlink:type="simple"><person-group><name name-style="western"><surname>Rosa</surname><given-names>P</given-names></name></person-group> (<year>2005</year>) <article-title>I Crisidi (<tp:taxon-name><tp:taxon-name-part taxon-name-part-type="order">Hymenoptera</tp:taxon-name-part></tp:taxon-name>, <tp:taxon-name><tp:taxon-name-part taxon-name-part-type="family">Chrysididae</tp:taxon-name-part></tp:taxon-name>) del Museo Civico di Storia Naturale di Milano.</article-title><source>Natura (Milano)</source><volume>94</volume>(<issue>2</issue>): <fpage>1</fpage>–<lpage>128</lpage>.</mixed-citation></ref><ref id="B110"><mixed-citation xmlns:xlink="http://www.w3.org/1999/xlink" xlink:type="simple"><person-group><name name-style="western"><surname>Rosa</surname><given-names>P</given-names></name></person-group> (<year>2006</year>) <source>I Crisidi della Valle d’Aosta. Monografie del Museo regionale di Scienze naturali, St.</source><publisher-name>-Pierre</publisher-name>, <publisher-loc>Aosta</publisher-loc>, <size units="page">368 pp</size>.</mixed-citation></ref><ref id="B129"><mixed-citation xmlns:xlink="http://www.w3.org/1999/xlink" xlink:type="simple"><person-group><name name-style="western"><surname>Tyrner</surname><given-names>P</given-names></name></person-group> (<year>2007</year>) <article-title><tp:taxon-name><tp:taxon-name-part taxon-name-part-type="superfamily">Chrysidoidea</tp:taxon-name-part></tp:taxon-name>: <tp:taxon-name><tp:taxon-name-part taxon-name-part-type="family">Chrysididae</tp:taxon-name-part></tp:taxon-name> (zlatěnkovití).</article-title><source>Acta Entomologica Musei Nationalis Pragae, supplement</source><volume>11</volume>: <fpage>41</fpage>–<lpage>63</lpage>.</mixed-citation></ref></ref-list></tp:taxon-treatment>
