# Supplementary material for: Annotated type catalogue of the Chrysididae (Insecta, Hymenoptera) deposited in the collection of Maximilian Spinola (1780–1857), Turin
Source: Zookeys. 2015 Jan 14;(471):1–96. doi: 10.3897/zookeys.471.6558 (PMC4304016; doi:10.3897/zookeys.471.6558)
Supplement: XML Treatment for Hedychrum bidentulum [file zookeys.471.6558-treatment91.xml]

<!DOCTYPE tp:taxon-treatment
  PUBLIC "-//TaxonX//DTD Taxonomic Treatment Publishing DTD v0 20100105//EN" "tax-treatment-NSO.dtd">
<tp:taxon-treatment xmlns:tp="http://www.plazi.org/taxpub"><tp:treatment-meta><kwd-group><label>Taxon classification</label><kwd><named-content content-type="kingdom">Animalia</named-content></kwd><kwd><named-content content-type="order">Hymenoptera</named-content></kwd><kwd><named-content content-type="family">Chrysididae</named-content></kwd></kwd-group><mixed-citation publication-type="journal"><person-group><name><surname>Rosa</surname><given-names>Paolo</given-names></name><name><surname>Xu</surname><given-names>Zai-fu</given-names></name></person-group><article-title>Annotated type catalogue of the <tp:taxon-name><tp:taxon-name-part taxon-name-part-type="family">Chrysididae</tp:taxon-name-part></tp:taxon-name> (<tp:taxon-name><tp:taxon-name-part taxon-name-part-type="class">Insecta</tp:taxon-name-part></tp:taxon-name>, <tp:taxon-name><tp:taxon-name-part taxon-name-part-type="order">Hymenoptera</tp:taxon-name-part></tp:taxon-name>) deposited in the collection of Maximilian Spinola (1780–1857), Turin</article-title><source>Zookeys</source><day>14</day><month>1</month><year>2015</year><volume>2015</volume><issue>471</issue><fpage>1</fpage><lpage>96</lpage><pub-id pub-id-type="doi">10.3897/zookeys.471.6558</pub-id></mixed-citation></tp:treatment-meta><tp:nomenclature><tp:taxon-name>
                            <tp:taxon-name-part taxon-name-part-type="genus">Hedychrum</tp:taxon-name-part>
                            <tp:taxon-name-part taxon-name-part-type="species">bidentulum</tp:taxon-name-part>
                        </tp:taxon-name><tp:taxon-authority>Lepeletier, 1806</tp:taxon-authority><xref ref-type="fig" rid="F52">Plate 49</xref><!--PageBreak--><!--PageBreak--><tp:nomenclature-citation-list><tp:nomenclature-citation><tp:taxon-name><tp:taxon-name-part taxon-name-part-type="genus">Hedychrum</tp:taxon-name-part> <tp:taxon-name-part taxon-name-part-type="species">bidentulum</tp:taxon-name-part></tp:taxon-name><comment>: <xref ref-type="bibr" rid="B58">Lepeletier 1806</xref>: 121.</comment></tp:nomenclature-citation><!--PageBreak--></tp:nomenclature-citation-list></tp:nomenclature><tp:treatment-sec sec-type="Label"><p>[♂]: <italic><tp:taxon-name><tp:taxon-name-part taxon-name-part-type="genus">Hedychrum</tp:taxon-name-part> <tp:taxon-name-part taxon-name-part-type="species">bidentulum</tp:taxon-name-part></tp:taxon-name></italic>, Lepel. 121; Europa / <italic><tp:taxon-name><tp:taxon-name-part taxon-name-part-type="species">nitidus</tp:taxon-name-part></tp:taxon-name></italic> Panz. 97.17. (currently <italic><tp:taxon-name><tp:taxon-name-part taxon-name-part-type="genus">Philoctetes</tp:taxon-name-part> <tp:taxon-name-part taxon-name-part-type="species">bidentulus</tp:taxon-name-part></tp:taxon-name></italic>).</p></tp:treatment-sec><tp:treatment-sec sec-type="Material"><title>Material.</title><p><bold>Neotype</bold> (here designated) ♂. <italic><tp:taxon-name><tp:taxon-name-part taxon-name-part-type="genus">Hedychrum</tp:taxon-name-part> <tp:taxon-name-part taxon-name-part-type="species">bidentulum</tp:taxon-name-part></tp:taxon-name></italic>: Machecoul [Loire-Atlantique department, France] (Loire-Inférieur) Dr. Marmottan 7.1901 / <italic><tp:taxon-name><tp:taxon-name-part taxon-name-part-type="genus">Omalus</tp:taxon-name-part></tp:taxon-name></italic> Pz. <italic><tp:taxon-name><tp:taxon-name-part taxon-name-part-type="species">biaccinctus</tp:taxon-name-part></tp:taxon-name></italic> Lep. Linsenmaier det. / NML_ENT GBIF_Chr00001055 / <bold>Neotypus</bold> <italic><tp:taxon-name><tp:taxon-name-part taxon-name-part-type="genus">Hedychrum</tp:taxon-name-part> <tp:taxon-name-part taxon-name-part-type="species">bidentulum</tp:taxon-name-part></tp:taxon-name></italic> Lepeletier, 1806 P. Rosa des. 2013.</p><p><bold>Casolari &amp; Casolari Moreno:</bold> <tp:taxon-name><tp:taxon-name-part taxon-name-part-type="genus">Cleptes</tp:taxon-name-part> <tp:taxon-name-part taxon-name-part-type="uncertainty-rank">(sic!)</tp:taxon-name-part> <tp:taxon-name-part taxon-name-part-type="species">bidentulum</tp:taxon-name-part></tp:taxon-name>, 148, 85, 0, 5 (box 50).</p></tp:treatment-sec><tp:treatment-sec sec-type="Remarks"><title>Remarks.</title><p><xref ref-type="bibr" rid="B58">Lepeletier (1806)</xref> described <italic><tp:taxon-name><tp:taxon-name-part taxon-name-part-type="genus">Hedychrum</tp:taxon-name-part> <tp:taxon-name-part taxon-name-part-type="species">bidentulum</tp:taxon-name-part></tp:taxon-name></italic> based on a male collected in the environs of Paris. There are five specimens under the name <italic><tp:taxon-name><tp:taxon-name-part taxon-name-part-type="genus">Hedychrum</tp:taxon-name-part> <tp:taxon-name-part taxon-name-part-type="species">bidentulum</tp:taxon-name-part></tp:taxon-name></italic> at the MNHN: two of them belong to the species <italic><tp:taxon-name><tp:taxon-name-part taxon-name-part-type="genus">Pseudomalus</tp:taxon-name-part> <tp:taxon-name-part taxon-name-part-type="species">auratus</tp:taxon-name-part></tp:taxon-name></italic> (Linnaeus, 1758) and three specimens are <italic><tp:taxon-name><tp:taxon-name-part taxon-name-part-type="genus">Pseudomalus</tp:taxon-name-part> <tp:taxon-name-part taxon-name-part-type="species">pusillus</tp:taxon-name-part></tp:taxon-name></italic> (Fabricius, 1804) (Buysson 1897: 563). No specimen is labelled as "type"; other specimens found in the historical collections of Bosc and Lucas and identified as <italic><tp:taxon-name><tp:taxon-name-part taxon-name-part-type="species">bidentulus</tp:taxon-name-part></tp:taxon-name></italic> or <italic><tp:taxon-name><tp:taxon-name-part taxon-name-part-type="species">bidentatus</tp:taxon-name-part></tp:taxon-name></italic> belong to the species <italic><tp:taxon-name><tp:taxon-name-part taxon-name-part-type="genus">Pseudomalus</tp:taxon-name-part> <tp:taxon-name-part taxon-name-part-type="species">auratus</tp:taxon-name-part></tp:taxon-name></italic> (Linnaeus); in the general collection (including du Buysson’s collection) and Sichel’s collection there are some specimens of <italic><tp:taxon-name><tp:taxon-name-part taxon-name-part-type="genus">Hedychrum</tp:taxon-name-part> <tp:taxon-name-part taxon-name-part-type="species">bidentulum</tp:taxon-name-part></tp:taxon-name></italic>, collected in different localities. <xref ref-type="bibr" rid="B20">Casolari and Casolari Moreno (1980</xref>: 77) placed erroneously <italic><tp:taxon-name><tp:taxon-name-part taxon-name-part-type="species">bidentulum</tp:taxon-name-part></tp:taxon-name></italic> in the genus <italic><tp:taxon-name><tp:taxon-name-part taxon-name-part-type="genus">Cleptes</tp:taxon-name-part></tp:taxon-name></italic>. The original label is: "<italic><tp:taxon-name><tp:taxon-name-part taxon-name-part-type="genus">Hedychrum</tp:taxon-name-part></tp:taxon-name></italic> [<italic><tp:taxon-name><tp:taxon-name-part taxon-name-part-type="genus">Hedychrum</tp:taxon-name-part></tp:taxon-name></italic>] <italic><tp:taxon-name><tp:taxon-name-part taxon-name-part-type="species">bidentulum</tp:taxon-name-part></tp:taxon-name></italic> Lepel. 121". Two of the five specimens identified as <italic><tp:taxon-name><tp:taxon-name-part taxon-name-part-type="species">bidentulum</tp:taxon-name-part></tp:taxon-name></italic> were received by Latreille or Serville and bear a round and numbered label. The one bearing the number 1651 is truly a <italic><tp:taxon-name><tp:taxon-name-part taxon-name-part-type="genus">Hedychrum</tp:taxon-name-part> <tp:taxon-name-part taxon-name-part-type="species">bidentulum</tp:taxon-name-part></tp:taxon-name></italic> and could be the type of <italic><tp:taxon-name><tp:taxon-name-part taxon-name-part-type="genus">Hedychrum</tp:taxon-name-part> <tp:taxon-name-part taxon-name-part-type="species">bidentulum</tp:taxon-name-part></tp:taxon-name></italic>.</p><!--PageBreak--><p><xref ref-type="bibr" rid="B53">Kimsey and Bohart (1991</xref>: 245) placed <italic><tp:taxon-name><tp:taxon-name-part taxon-name-part-type="genus">Hedychrum</tp:taxon-name-part> <tp:taxon-name-part taxon-name-part-type="species">bidentulum</tp:taxon-name-part></tp:taxon-name></italic> in synonymy with <italic><tp:taxon-name><tp:taxon-name-part taxon-name-part-type="genus">Omalus</tp:taxon-name-part> <tp:taxon-name-part taxon-name-part-type="species">aeneus</tp:taxon-name-part></tp:taxon-name></italic> (Fabricius, 1787). No European author ever accepted this synonym. <xref ref-type="bibr" rid="B125">Strumia (1995</xref>: 4) included <italic><tp:taxon-name><tp:taxon-name-part taxon-name-part-type="genus">Hedychrum</tp:taxon-name-part> <tp:taxon-name-part taxon-name-part-type="species">bidentulum</tp:taxon-name-part></tp:taxon-name></italic> in the genus <italic><tp:taxon-name><tp:taxon-name-part taxon-name-part-type="genus">Pseudomalus</tp:taxon-name-part></tp:taxon-name></italic>, but the correct placement is in the genus <italic><tp:taxon-name><tp:taxon-name-part taxon-name-part-type="genus">Philoctetes</tp:taxon-name-part></tp:taxon-name></italic> (<xref ref-type="bibr" rid="B96">Niehuis 2001</xref>: 121; <xref ref-type="bibr" rid="B108">Rosa 2003</xref>: 305; <xref ref-type="bibr" rid="B109">2005</xref>: 126).</p><p>Since the holotype of <italic><tp:taxon-name><tp:taxon-name-part taxon-name-part-type="genus">Hedychrum</tp:taxon-name-part> <tp:taxon-name-part taxon-name-part-type="species">bidentulum</tp:taxon-name-part></tp:taxon-name></italic> is currently lost, since this species is widely distributed in Europe and common at some localities, we designate a neotype to fix the interpretation of this species <italic>sensu</italic> <xref ref-type="bibr" rid="B64">Linsenmaier (1959)</xref>. The specimen is a male housed in the Linsenmaier collection at NML and bears the following labels: <italic><tp:taxon-name><tp:taxon-name-part taxon-name-part-type="genus">Hedychrum</tp:taxon-name-part> <tp:taxon-name-part taxon-name-part-type="species">bidentulum</tp:taxon-name-part></tp:taxon-name></italic>: Machecoul [Loire-Atlantique department, France] (Loire-Inférieur) Dr. Marmottan 7.1901 / <italic><tp:taxon-name><tp:taxon-name-part taxon-name-part-type="genus">Omalus</tp:taxon-name-part></tp:taxon-name></italic> Pz. <italic><tp:taxon-name><tp:taxon-name-part taxon-name-part-type="species">biaccinctus</tp:taxon-name-part></tp:taxon-name></italic> Lep. Linsenmaier det. / NML_ENT GBIF_Chr00001055 / <bold>Neotypus</bold> <italic><tp:taxon-name><tp:taxon-name-part taxon-name-part-type="genus">Hedychrum</tp:taxon-name-part> <tp:taxon-name-part taxon-name-part-type="species">bidentulum</tp:taxon-name-part></tp:taxon-name></italic> Lepeletier, 1806 P. Rosa des. 2013.</p><p>The neotype matches the interpretation of the species given by European authors and some drawings and photographs can be found, for example, in <xref ref-type="bibr" rid="B55">Kunz (1994</xref>: 49, figs 58, 62), <xref ref-type="bibr" rid="B69">Linsenmaier (1997b</xref>: 49, fig. 18), and <xref ref-type="bibr" rid="B110">Rosa (2006</xref>: tav III: figs 19, 21).</p></tp:treatment-sec><tp:treatment-sec sec-type="Current status"><title>Current status.</title><p><italic><tp:taxon-name><tp:taxon-name-part taxon-name-part-type="genus">Philoctetes</tp:taxon-name-part> <tp:taxon-name-part taxon-name-part-type="species">bidentulus</tp:taxon-name-part></tp:taxon-name></italic> (Lepeletier, 1806) (tranferred by <xref ref-type="bibr" rid="B96">Niehuis 2001</xref>: 121).</p><fig id="F52" position="float" orientation="portrait"><label>Plate 49.</label><caption><p><italic><tp:taxon-name><tp:taxon-name-part taxon-name-part-type="genus">Hedychrum</tp:taxon-name-part> <tp:taxon-name-part taxon-name-part-type="species">bidentulum</tp:taxon-name-part></tp:taxon-name></italic> Lepeletier, neotype. <bold>A</bold> mesosoma, dorsal view <bold>B</bold> habitus, lateral view <bold>C</bold> head, frontal view <bold>D</bold> second and third metasomal tergites, dorso-lateral view.</p></caption><graphic xmlns:xlink="http://www.w3.org/1999/xlink" xlink:href="zookeys-471-001-g052.jpg" position="float" orientation="portrait" xlink:type="simple" id="oo_36974.jpg"/></fig></tp:treatment-sec><ref-list><ref id="B58"><mixed-citation xmlns:xlink="http://www.w3.org/1999/xlink" xlink:type="simple"><person-group><name name-style="western"><surname>Lepeletier</surname><given-names>ALM</given-names></name></person-group> (<year>1806</year>) <article-title>Mémoire sur quelques espèces nouvelles d’insectes de la section des Hyménoptères appelés les Portetuyaux, et sur les caractères de cette famille et des genres qui la composent.</article-title><source>Annales du Muséum National d’Histoire Naturelle</source><volume>7</volume>: <fpage>115</fpage>–<lpage>129</lpage>.</mixed-citation></ref><ref id="B20"><mixed-citation xmlns:xlink="http://www.w3.org/1999/xlink" xlink:type="simple"><person-group><name name-style="western"><surname>Casolari</surname><given-names>C</given-names></name><name name-style="western"><surname>Casolari</surname><given-names>MR</given-names></name></person-group> (<year>1980</year>) <source>Collezione Imenotterologica di Massimiliano Spinola</source> – <volume>Cataloghi I</volume>. <publisher-name>Museo regionale di Scienze Naturali di Torino</publisher-name>, <publisher-loc>Torino</publisher-loc>, <size units="page">165 pp</size>.</mixed-citation></ref><ref id="B53"><mixed-citation xmlns:xlink="http://www.w3.org/1999/xlink" xlink:type="simple"><person-group><name name-style="western"><surname>Kimsey</surname><given-names>LS</given-names></name><name name-style="western"><surname>Bohart</surname><given-names>RM</given-names></name></person-group> (<year>1991</year>) <source>The Chrysidid Wasps of the World.</source><publisher-name>University Press</publisher-name>, <publisher-loc>New York</publisher-loc>, <size units="page">652 pp</size>.</mixed-citation></ref><ref id="B125"><mixed-citation xmlns:xlink="http://www.w3.org/1999/xlink" xlink:type="simple"><person-group><name name-style="western"><surname>Strumia</surname><given-names>F</given-names></name></person-group> (<year>1995</year>) <article-title><tp:taxon-name><tp:taxon-name-part taxon-name-part-type="order">Hymenoptera</tp:taxon-name-part></tp:taxon-name> <tp:taxon-name><tp:taxon-name-part taxon-name-part-type="family">Chrysididae</tp:taxon-name-part></tp:taxon-name>.</article-title> In: <person-group><name name-style="western"><surname>Minelli</surname><given-names>A</given-names></name><name name-style="western"><surname>Ruffo</surname><given-names>S</given-names></name><name name-style="western"><surname>La Posta</surname><given-names>S</given-names></name></person-group> (<role>Eds</role>) <issue-title>Checklist delle specie della fauna italiana.</issue-title><source>Calderini (Bologna)</source><volume>99</volume>: <fpage>1</fpage>–<lpage>10</lpage>.</mixed-citation></ref><ref id="B96"><mixed-citation xmlns:xlink="http://www.w3.org/1999/xlink" xlink:type="simple"><person-group><name name-style="western"><surname>Niehuis</surname><given-names>O</given-names></name></person-group> (<year>2001</year>) <article-title><tp:taxon-name><tp:taxon-name-part taxon-name-part-type="family">Chrysididae</tp:taxon-name-part></tp:taxon-name>.</article-title> In: <person-group><name name-style="western"><surname>Dathe</surname><given-names>HH</given-names></name><name name-style="western"><surname>Taeger</surname><given-names>A</given-names></name><name name-style="western"><surname>Blank</surname><given-names>SM</given-names></name></person-group> (<role>Eds</role>) <issue-title>Verzeichnis der Hautflügel Deutschlands (Entomofauna Germanica, 4).</issue-title><source>Entomologische Nachrichten und Berichte</source><volume>7</volume>: <fpage>119</fpage>–<lpage>123</lpage>.</mixed-citation></ref><ref id="B108"><mixed-citation xmlns:xlink="http://www.w3.org/1999/xlink" xlink:type="simple"><person-group><name name-style="western"><surname>Rosa</surname><given-names>P</given-names></name></person-group> (<year>2003</year>) <article-title>Nuovi reperti di Crisidi per l’Italia, con note tassonomiche (<tp:taxon-name><tp:taxon-name-part taxon-name-part-type="order">Hymenoptera</tp:taxon-name-part></tp:taxon-name>, <tp:taxon-name><tp:taxon-name-part taxon-name-part-type="family">Chrysididae</tp:taxon-name-part></tp:taxon-name>).</article-title><source>Giornale italiano di Entomologia</source><volume>10</volume>: <fpage>301</fpage>–<lpage>313</lpage>.</mixed-citation></ref><ref id="B109"><mixed-citation xmlns:xlink="http://www.w3.org/1999/xlink" xlink:type="simple"><person-group><name name-style="western"><surname>Rosa</surname><given-names>P</given-names></name></person-group> (<year>2005</year>) <article-title>I Crisidi (<tp:taxon-name><tp:taxon-name-part taxon-name-part-type="order">Hymenoptera</tp:taxon-name-part></tp:taxon-name>, <tp:taxon-name><tp:taxon-name-part taxon-name-part-type="family">Chrysididae</tp:taxon-name-part></tp:taxon-name>) del Museo Civico di Storia Naturale di Milano.</article-title><source>Natura (Milano)</source><volume>94</volume>(<issue>2</issue>): <fpage>1</fpage>–<lpage>128</lpage>.</mixed-citation></ref><ref id="B64"><mixed-citation xmlns:xlink="http://www.w3.org/1999/xlink" xlink:type="simple"><person-group><name name-style="western"><surname>Linsenmaier</surname><given-names>W</given-names></name></person-group> (<year>1959</year>) <article-title>Revision der Familie <tp:taxon-name><tp:taxon-name-part taxon-name-part-type="family">Chrysididae</tp:taxon-name-part></tp:taxon-name> (<tp:taxon-name><tp:taxon-name-part taxon-name-part-type="order">Hymenoptera</tp:taxon-name-part></tp:taxon-name>) mit besonderer Berücksichtigung der europäischen Spezies.</article-title><source>Mitteilungen der Schweizerischen Entomologischen Gesellschaft</source><volume>32</volume>: <fpage>1</fpage>–<lpage>232</lpage>.</mixed-citation></ref><ref id="B55"><mixed-citation xmlns:xlink="http://www.w3.org/1999/xlink" xlink:type="simple"><person-group><name name-style="western"><surname>Kunz</surname><given-names>PX</given-names></name></person-group> (<year>1994</year>) <article-title>Die Goldwespen (<tp:taxon-name><tp:taxon-name-part taxon-name-part-type="family">Chrysididae</tp:taxon-name-part></tp:taxon-name>) Baden-Württembergs. Taxonomie, Bestimmung, Verbreitung, Kartierung und Ökologie.</article-title><source>Beihefte zu den Veröffentlichungen für Naturschutz und Landschaftspflege in Baden-Württemberg</source><volume>77</volume>: <fpage>1</fpage>–<lpage>188</lpage>.</mixed-citation></ref><ref id="B69"><mixed-citation xmlns:xlink="http://www.w3.org/1999/xlink" xlink:type="simple"><person-group><name name-style="western"><surname>Linsenmaier</surname><given-names>W</given-names></name></person-group> (<year>1997b</year>) <article-title>Die Goldwespen der Schweiz.</article-title><source>Veröffentlichungen aus dem Natur-Museum Luzern</source><volume>9</volume>: <fpage>1</fpage>–<lpage>140</lpage>.</mixed-citation></ref><ref id="B110"><mixed-citation xmlns:xlink="http://www.w3.org/1999/xlink" xlink:type="simple"><person-group><name name-style="western"><surname>Rosa</surname><given-names>P</given-names></name></person-group> (<year>2006</year>) <source>I Crisidi della Valle d’Aosta. Monografie del Museo regionale di Scienze naturali, St.</source><publisher-name>-Pierre</publisher-name>, <publisher-loc>Aosta</publisher-loc>, <size units="page">368 pp</size>.</mixed-citation></ref></ref-list></tp:taxon-treatment>
