# Supplementary material for: Annotated type catalogue of the Chrysididae (Insecta, Hymenoptera) deposited in the collection of Maximilian Spinola (1780–1857), Turin
Source: Zookeys. 2015 Jan 14;(471):1–96. doi: 10.3897/zookeys.471.6558 (PMC4304016; doi:10.3897/zookeys.471.6558)
Supplement: XML Treatment for Hedychrum nitidum [file zookeys.471.6558-treatment94.xml]

<!DOCTYPE tp:taxon-treatment
  PUBLIC "-//TaxonX//DTD Taxonomic Treatment Publishing DTD v0 20100105//EN" "tax-treatment-NSO.dtd">
<tp:taxon-treatment xmlns:tp="http://www.plazi.org/taxpub"><tp:treatment-meta><kwd-group><label>Taxon classification</label><kwd><named-content content-type="kingdom">Animalia</named-content></kwd><kwd><named-content content-type="order">Hymenoptera</named-content></kwd><kwd><named-content content-type="family">Chrysididae</named-content></kwd></kwd-group><mixed-citation publication-type="journal"><person-group><name><surname>Rosa</surname><given-names>Paolo</given-names></name><name><surname>Xu</surname><given-names>Zai-fu</given-names></name></person-group><article-title>Annotated type catalogue of the <tp:taxon-name><tp:taxon-name-part taxon-name-part-type="family">Chrysididae</tp:taxon-name-part></tp:taxon-name> (<tp:taxon-name><tp:taxon-name-part taxon-name-part-type="class">Insecta</tp:taxon-name-part></tp:taxon-name>, <tp:taxon-name><tp:taxon-name-part taxon-name-part-type="order">Hymenoptera</tp:taxon-name-part></tp:taxon-name>) deposited in the collection of Maximilian Spinola (1780–1857), Turin</article-title><source>Zookeys</source><day>14</day><month>1</month><year>2015</year><volume>2015</volume><issue>471</issue><fpage>1</fpage><lpage>96</lpage><pub-id pub-id-type="doi">10.3897/zookeys.471.6558</pub-id></mixed-citation></tp:treatment-meta><tp:nomenclature><tp:taxon-name>
                            <tp:taxon-name-part taxon-name-part-type="genus">Hedychrum</tp:taxon-name-part>
                            <tp:taxon-name-part taxon-name-part-type="species">nitidum</tp:taxon-name-part>
                        </tp:taxon-name><tp:taxon-authority>Lepeletier, 1806</tp:taxon-authority><tp:nomenclature-citation-list><tp:nomenclature-citation><tp:taxon-name><tp:taxon-name-part taxon-name-part-type="genus">Hedychrum</tp:taxon-name-part> <tp:taxon-name-part taxon-name-part-type="species">nitidum</tp:taxon-name-part></tp:taxon-name><comment>: <xref ref-type="bibr" rid="B58">Lepeletier 1806</xref>: 121.</comment></tp:nomenclature-citation></tp:nomenclature-citation-list></tp:nomenclature><tp:treatment-sec sec-type="Label"><title>Label</title><p>[2 ♀♀]: <italic><tp:taxon-name><tp:taxon-name-part taxon-name-part-type="genus">Hedychrum</tp:taxon-name-part> <tp:taxon-name-part taxon-name-part-type="species">nitidum</tp:taxon-name-part></tp:taxon-name></italic>, Lepel. 121; Europa P. / 6265.</p><p><bold>Catalogue Casolari &amp; Casolari Moreno.</bold> <italic><tp:taxon-name><tp:taxon-name-part taxon-name-part-type="genus">Hedychrum</tp:taxon-name-part> <tp:taxon-name-part taxon-name-part-type="species">nitidum</tp:taxon-name-part></tp:taxon-name></italic>, 148, 85, 0, 2 (box 50).</p></tp:treatment-sec><tp:treatment-sec sec-type="Remarks"><title>Remarks.</title><p><xref ref-type="bibr" rid="B58">Lepeletier (1806)</xref> described <italic><tp:taxon-name><tp:taxon-name-part taxon-name-part-type="genus">Hedychrum</tp:taxon-name-part> <tp:taxon-name-part taxon-name-part-type="species">nitidum</tp:taxon-name-part></tp:taxon-name></italic> based on a male, but the description is obviously based on a female. The original colour drawing (pl. 6: 6) clearly shows a specimen with ovipositor tube. Moreover, the colour given in the description likely referres to a female. In the Spinola collection there are two females, possibly syntypes. At MNHN, there are other specimens of this species coming from Lepeletier’s collection, included some syntypes (<xref ref-type="bibr" rid="B17">du Buysson 1898</xref>: 563, as a synonym of <italic><tp:taxon-name><tp:taxon-name-part taxon-name-part-type="genus">Holopyga</tp:taxon-name-part> <tp:taxon-name-part taxon-name-part-type="species">fervida</tp:taxon-name-part></tp:taxon-name></italic>, currently in box 11 of the general collection).</p></tp:treatment-sec><tp:treatment-sec sec-type="Current status"><title>Current status.</title><p><italic><tp:taxon-name><tp:taxon-name-part taxon-name-part-type="genus">Holopyga</tp:taxon-name-part> <tp:taxon-name-part taxon-name-part-type="species">fervida</tp:taxon-name-part></tp:taxon-name></italic> (Fabricius, 1781) (synonymized by <xref ref-type="bibr" rid="B79">Mocsáry 1889</xref>: 131).</p></tp:treatment-sec><ref-list><ref id="B58"><mixed-citation xmlns:xlink="http://www.w3.org/1999/xlink" xlink:type="simple"><person-group><name name-style="western"><surname>Lepeletier</surname><given-names>ALM</given-names></name></person-group> (<year>1806</year>) <article-title>Mémoire sur quelques espèces nouvelles d’insectes de la section des Hyménoptères appelés les Portetuyaux, et sur les caractères de cette famille et des genres qui la composent.</article-title><source>Annales du Muséum National d’Histoire Naturelle</source><volume>7</volume>: <fpage>115</fpage>–<lpage>129</lpage>.</mixed-citation></ref><ref id="B17"><mixed-citation xmlns:xlink="http://www.w3.org/1999/xlink" xlink:type="simple"><person-group><name name-style="western"><surname>Buysson</surname><given-names>R du</given-names></name></person-group> (<year>1898</year>) <article-title>Étude des Chrysidides du Muséum de Paris.</article-title><source>Annales de la Société Entomologique de France</source><volume>66</volume>(<issue>4</issue>): <fpage>518</fpage>–<lpage>580</lpage>.</mixed-citation></ref><ref id="B79"><mixed-citation xmlns:xlink="http://www.w3.org/1999/xlink" xlink:type="simple"><person-group><name name-style="western"><surname>Mocsáry</surname><given-names>A</given-names></name></person-group> (<year>1889</year>) <source>Monographia <tp:taxon-name><tp:taxon-name-part taxon-name-part-type="genus">Chrysididarum</tp:taxon-name-part> <tp:taxon-name-part taxon-name-part-type="species">Orbis</tp:taxon-name-part></tp:taxon-name> Terrarum Universi.</source><publisher-name>Hungarian Academy of Science</publisher-name>, <publisher-loc>Budapest</publisher-loc>, <size units="page">643 pp</size>.</mixed-citation></ref></ref-list></tp:taxon-treatment>
