# Supplementary material for: Annotated type catalogue of the Chrysididae (Insecta, Hymenoptera) deposited in the collection of Maximilian Spinola (1780–1857), Turin
Source: Zookeys. 2015 Jan 14;(471):1–96. doi: 10.3897/zookeys.471.6558 (PMC4304016; doi:10.3897/zookeys.471.6558)
Supplement: XML Treatment for Holopyga micans [file zookeys.471.6558-treatment96.xml]

<!DOCTYPE tp:taxon-treatment
  PUBLIC "-//TaxonX//DTD Taxonomic Treatment Publishing DTD v0 20100105//EN" "tax-treatment-NSO.dtd">
<tp:taxon-treatment xmlns:tp="http://www.plazi.org/taxpub"><tp:treatment-meta><kwd-group><label>Taxon classification</label><kwd><named-content content-type="kingdom">Animalia</named-content></kwd><kwd><named-content content-type="order">Hymenoptera</named-content></kwd><kwd><named-content content-type="family">Chrysididae</named-content></kwd></kwd-group><mixed-citation publication-type="journal"><person-group><name><surname>Rosa</surname><given-names>Paolo</given-names></name><name><surname>Xu</surname><given-names>Zai-fu</given-names></name></person-group><article-title>Annotated type catalogue of the <tp:taxon-name><tp:taxon-name-part taxon-name-part-type="family">Chrysididae</tp:taxon-name-part></tp:taxon-name> (<tp:taxon-name><tp:taxon-name-part taxon-name-part-type="class">Insecta</tp:taxon-name-part></tp:taxon-name>, <tp:taxon-name><tp:taxon-name-part taxon-name-part-type="order">Hymenoptera</tp:taxon-name-part></tp:taxon-name>) deposited in the collection of Maximilian Spinola (1780–1857), Turin</article-title><source>Zookeys</source><day>14</day><month>1</month><year>2015</year><volume>2015</volume><issue>471</issue><fpage>1</fpage><lpage>96</lpage><pub-id pub-id-type="doi">10.3897/zookeys.471.6558</pub-id></mixed-citation></tp:treatment-meta><tp:nomenclature><tp:taxon-name>
                            <tp:taxon-name-part taxon-name-part-type="genus">Holopyga</tp:taxon-name-part>
                            <tp:taxon-name-part taxon-name-part-type="species">micans</tp:taxon-name-part>
                        </tp:taxon-name><tp:taxon-authority>Klug, 1835</tp:taxon-authority><tp:nomenclature-citation-list><tp:nomenclature-citation><tp:taxon-name><tp:taxon-name-part taxon-name-part-type="genus">Holopyga</tp:taxon-name-part> <tp:taxon-name-part taxon-name-part-type="species">micans</tp:taxon-name-part></tp:taxon-name><comment>: Klug 1835: 90.</comment></tp:nomenclature-citation></tp:nomenclature-citation-list></tp:nomenclature><tp:treatment-sec sec-type="Label"><title>Label</title><p>[sex unknown]: <italic><tp:taxon-name><tp:taxon-name-part taxon-name-part-type="genus">Elampus</tp:taxon-name-part> <tp:taxon-name-part taxon-name-part-type="species">fulgidicollis</tp:taxon-name-part></tp:taxon-name></italic>, Klug.</p><p><bold>Catalogue Casolari &amp; Casolari Moreno.</bold> <italic><tp:taxon-name><tp:taxon-name-part taxon-name-part-type="genus">Elampus</tp:taxon-name-part> <tp:taxon-name-part taxon-name-part-type="species">fulgidicollis</tp:taxon-name-part></tp:taxon-name></italic>, 1, 14, 33, 3 (box 50).</p></tp:treatment-sec><tp:treatment-sec sec-type="Remarks"><title>Remarks.</title><p>The specimens housed in the collection and cited by <xref ref-type="bibr" rid="B24">Dahlbom (1854</xref>: 55) and <xref ref-type="bibr" rid="B2">Abeille (1879)</xref> as types are not syntypes. <xref ref-type="bibr" rid="B24">Dahlbom (1854)</xref> received these specimens from Spinola under the name <italic><tp:taxon-name><tp:taxon-name-part taxon-name-part-type="species">fulgidicollis</tp:taxon-name-part></tp:taxon-name></italic>, but the species was already described by Klug under the name <italic><tp:taxon-name><tp:taxon-name-part taxon-name-part-type="genus">Holopyga</tp:taxon-name-part> <tp:taxon-name-part taxon-name-part-type="species">micans</tp:taxon-name-part></tp:taxon-name></italic>. <xref ref-type="bibr" rid="B1">Abeille (1878</xref>: 2) erroneusly replaced the name <italic><tp:taxon-name><tp:taxon-name-part taxon-name-part-type="genus">Holopyga</tp:taxon-name-part> <tp:taxon-name-part taxon-name-part-type="species">micans</tp:taxon-name-part></tp:taxon-name></italic> with <italic><tp:taxon-name><tp:taxon-name-part taxon-name-part-type="species">cicatrix</tp:taxon-name-part></tp:taxon-name></italic> "<italic>Nom à changer, M. Lucas ayant dècrit auparavant sous le nom de</italic> Micans <italic>l</italic>’ H. Ovata". Later, <xref ref-type="bibr" rid="B2">Abeille (1879</xref>: 28) "<italic>Jai dù changer le nome de cette espèce, M. Lucas ayant décrit, avant Dahlbom, sous le nom d</italic>’<tp:taxon-name><tp:taxon-name-part taxon-name-part-type="genus">Hedychrum</tp:taxon-name-part> <tp:taxon-name-part taxon-name-part-type="species">micans</tp:taxon-name-part></tp:taxon-name>, <italic>l</italic>’<tp:taxon-name><tp:taxon-name-part taxon-name-part-type="genus">Holopyga</tp:taxon-name-part> <tp:taxon-name-part taxon-name-part-type="species">gloriosa</tp:taxon-name-part></tp:taxon-name> (ovata), <italic>confondue avec l</italic>’<tp:taxon-name><tp:taxon-name-part taxon-name-part-type="genus">Hedychrum</tp:taxon-name-part> <tp:taxon-name-part taxon-name-part-type="species">lucidulum</tp:taxon-name-part></tp:taxon-name>. "<italic>J’ai vu, dans le cartons du Museée de Turin, les types de cette charmante espèce que j’ai reçue d’Espagne (Gogorza)</italic>". We did not find the types of <italic><tp:taxon-name><tp:taxon-name-part taxon-name-part-type="species">micans</tp:taxon-name-part></tp:taxon-name></italic> Klug at MNHU, where we found only the types of <tp:taxon-name><tp:taxon-name-part taxon-name-part-type="species">micans</tp:taxon-name-part> <tp:taxon-name-part taxon-name-part-type="infraspecific-rank">var.</tp:taxon-name-part> <tp:taxon-name-part taxon-name-part-type="variety">viridis</tp:taxon-name-part></tp:taxon-name> Trautmann, 1926 and <tp:taxon-name><tp:taxon-name-part taxon-name-part-type="species">micans</tp:taxon-name-part> <tp:taxon-name-part taxon-name-part-type="infraspecific-rank">var.</tp:taxon-name-part> <tp:taxon-name-part taxon-name-part-type="variety">aeneus</tp:taxon-name-part></tp:taxon-name> Trautmann, 1926. The case reported by <xref ref-type="bibr" rid="B2">Abeille (1879)</xref> is not a case of secondary homonym, since <italic><tp:taxon-name><tp:taxon-name-part taxon-name-part-type="genus">Hedychrum</tp:taxon-name-part> <tp:taxon-name-part taxon-name-part-type="species">micans</tp:taxon-name-part></tp:taxon-name></italic> belongs to the genus <italic><tp:taxon-name><tp:taxon-name-part taxon-name-part-type="genus">Hedychrum</tp:taxon-name-part></tp:taxon-name></italic> and not <italic><tp:taxon-name><tp:taxon-name-part taxon-name-part-type="genus">Holopyga</tp:taxon-name-part></tp:taxon-name></italic>. Anyway, no author considered the two species congeneric after 1879. <xref ref-type="bibr" rid="B53">Kimsey and Bohart (1991</xref>: 254) used <italic><tp:taxon-name><tp:taxon-name-part taxon-name-part-type="species">cicatrix</tp:taxon-name-part></tp:taxon-name></italic> as the first available name <italic><tp:taxon-name><tp:taxon-name-part taxon-name-part-type="genus">Holopyga</tp:taxon-name-part> <tp:taxon-name-part taxon-name-part-type="species">micans</tp:taxon-name-part></tp:taxon-name></italic> (<italic>nec</italic> <italic><tp:taxon-name><tp:taxon-name-part taxon-name-part-type="genus">Chrysis</tp:taxon-name-part> <tp:taxon-name-part taxon-name-part-type="species">micans</tp:taxon-name-part></tp:taxon-name></italic> Olivier, 1790). However, Olivier did not describe any <italic><tp:taxon-name><tp:taxon-name-part taxon-name-part-type="genus">Elampus</tp:taxon-name-part> <tp:taxon-name-part taxon-name-part-type="species">micans</tp:taxon-name-part></tp:taxon-name></italic>, and the two names were never considered conspecific, therefore <italic><tp:taxon-name><tp:taxon-name-part taxon-name-part-type="species">micans</tp:taxon-name-part></tp:taxon-name></italic> Klug is the valid name, as already written by <xref ref-type="bibr" rid="B75">Mingo (1994</xref>: 208).</p></tp:treatment-sec><tp:treatment-sec sec-type="Current status"><title>Current status.</title><p><italic><tp:taxon-name><tp:taxon-name-part taxon-name-part-type="genus">Philoctetes</tp:taxon-name-part> <tp:taxon-name-part taxon-name-part-type="species">micans</tp:taxon-name-part></tp:taxon-name></italic> (Klug, 1835) (transferred by <xref ref-type="bibr" rid="B53">Kimsey and Bohart 1991</xref>: 254).</p></tp:treatment-sec><ref-list><ref id="B24"><mixed-citation xmlns:xlink="http://www.w3.org/1999/xlink" xlink:type="simple"><person-group><name name-style="western"><surname>Dahlbom</surname><given-names>AG</given-names></name></person-group> (<year>1854</year>) <source><tp:taxon-name><tp:taxon-name-part taxon-name-part-type="order">Hymenoptera</tp:taxon-name-part></tp:taxon-name> Europaea praecipue Borealia, formis typicis nonnullis, specierum generumve exoticorum propter nexum systematicum associatis, per familias, genera, species et varietates disposita atque descripta ab Adrea Gustavo Dahlbom. Chrysis in <italic>sensu</italic> Linneano</source>. <volume>Vol. II, F</volume>. <publisher-name>Nicolai</publisher-name>, <publisher-loc>Berlin</publisher-loc>, <size units="page">412 pp</size>.</mixed-citation></ref><ref id="B2"><mixed-citation xmlns:xlink="http://www.w3.org/1999/xlink" xlink:type="simple"><person-group><name name-style="western"><surname>Abeille de Perrin</surname><given-names>E</given-names></name></person-group> (<year>1879</year>) <article-title>Synopsis critique et synonymique des Chrysides de France.</article-title><source>Annales de la Société linnéene de Lyon</source><volume>26</volume>: <fpage>1</fpage>–<lpage>108</lpage>.</mixed-citation></ref><ref id="B1"><mixed-citation xmlns:xlink="http://www.w3.org/1999/xlink" xlink:type="simple"><person-group><name name-style="western"><surname>Abeille de Perrin</surname><given-names>E</given-names></name></person-group> (<year>1878</year>) <source>Diagnoses de Chrysides nouvelles.</source><comment>Published by the author</comment>, <publisher-loc>Marseille</publisher-loc>, <size units="page">6 pp</size>.</mixed-citation></ref><ref id="B53"><mixed-citation xmlns:xlink="http://www.w3.org/1999/xlink" xlink:type="simple"><person-group><name name-style="western"><surname>Kimsey</surname><given-names>LS</given-names></name><name name-style="western"><surname>Bohart</surname><given-names>RM</given-names></name></person-group> (<year>1991</year>) <source>The Chrysidid Wasps of the World.</source><publisher-name>University Press</publisher-name>, <publisher-loc>New York</publisher-loc>, <size units="page">652 pp</size>.</mixed-citation></ref><ref id="B75"><mixed-citation xmlns:xlink="http://www.w3.org/1999/xlink" xlink:type="simple"><person-group><name name-style="western"><surname>Mingo</surname><given-names>E</given-names></name></person-group> (<year>1994</year>) <source><tp:taxon-name><tp:taxon-name-part taxon-name-part-type="order">Hymenoptera</tp:taxon-name-part></tp:taxon-name><tp:taxon-name><tp:taxon-name-part taxon-name-part-type="family">Chrysididae</tp:taxon-name-part></tp:taxon-name>. Fauna Iberica.</source><publisher-name>Museo Nacional de Cencias Naturales Consejo Superior de Investigaciones Científicas</publisher-name>, <publisher-loc>Madrid</publisher-loc>, <volume>vol. 6</volume>, <size units="page">256 pp</size>.</mixed-citation></ref></ref-list></tp:taxon-treatment>
