# Supplementary material for: Annotated type catalogue of the Chrysididae (Insecta, Hymenoptera) deposited in the collection of Maximilian Spinola (1780–1857), Turin
Source: Zookeys. 2015 Jan 14;(471):1–96. doi: 10.3897/zookeys.471.6558 (PMC4304016; doi:10.3897/zookeys.471.6558)
Supplement: XML Treatment for Spintharis chrysonota [file zookeys.471.6558-treatment97.xml]

<!DOCTYPE tp:taxon-treatment
  PUBLIC "-//TaxonX//DTD Taxonomic Treatment Publishing DTD v0 20100105//EN" "tax-treatment-NSO.dtd">
<tp:taxon-treatment xmlns:tp="http://www.plazi.org/taxpub"><tp:treatment-meta><kwd-group><label>Taxon classification</label><kwd><named-content content-type="kingdom">Animalia</named-content></kwd><kwd><named-content content-type="order">Hymenoptera</named-content></kwd><kwd><named-content content-type="family">Chrysididae</named-content></kwd></kwd-group><mixed-citation publication-type="journal"><person-group><name><surname>Rosa</surname><given-names>Paolo</given-names></name><name><surname>Xu</surname><given-names>Zai-fu</given-names></name></person-group><article-title>Annotated type catalogue of the <tp:taxon-name><tp:taxon-name-part taxon-name-part-type="family">Chrysididae</tp:taxon-name-part></tp:taxon-name> (<tp:taxon-name><tp:taxon-name-part taxon-name-part-type="class">Insecta</tp:taxon-name-part></tp:taxon-name>, <tp:taxon-name><tp:taxon-name-part taxon-name-part-type="order">Hymenoptera</tp:taxon-name-part></tp:taxon-name>) deposited in the collection of Maximilian Spinola (1780–1857), Turin</article-title><source>Zookeys</source><day>14</day><month>1</month><year>2015</year><volume>2015</volume><issue>471</issue><fpage>1</fpage><lpage>96</lpage><pub-id pub-id-type="doi">10.3897/zookeys.471.6558</pub-id></mixed-citation></tp:treatment-meta><tp:nomenclature><tp:taxon-name>
                            <tp:taxon-name-part taxon-name-part-type="genus">Spintharis</tp:taxon-name-part>
                            <tp:taxon-name-part taxon-name-part-type="species">chrysonota</tp:taxon-name-part>
                        </tp:taxon-name><tp:taxon-authority>Dahlbom, 1854</tp:taxon-authority><tp:nomenclature-citation-list><tp:nomenclature-citation><tp:taxon-name><tp:taxon-name-part taxon-name-part-type="genus">Spintharis</tp:taxon-name-part> <tp:taxon-name-part taxon-name-part-type="species">chrysonota</tp:taxon-name-part></tp:taxon-name><comment>: <xref ref-type="bibr" rid="B24">Dahlbom 1854</xref>: 351.</comment></tp:nomenclature-citation></tp:nomenclature-citation-list></tp:nomenclature><tp:treatment-sec sec-type="Label"><title>Label</title><p>[♀]: <italic><tp:taxon-name><tp:taxon-name-part taxon-name-part-type="genus">Spintharis</tp:taxon-name-part> <tp:taxon-name-part taxon-name-part-type="species">chrysonota</tp:taxon-name-part></tp:taxon-name></italic>, Kl.; D. Draege, Cap. B. Esp.</p><!--PageBreak--><p><bold>Catalogue Casolari &amp; Casolari Moreno.</bold> <italic><tp:taxon-name><tp:taxon-name-part taxon-name-part-type="genus">Spintharis</tp:taxon-name-part> <tp:taxon-name-part taxon-name-part-type="species">chrysonota</tp:taxon-name-part></tp:taxon-name></italic>, 132, 53, 21, 3 (box 52).</p></tp:treatment-sec><tp:treatment-sec sec-type="Remarks"><title>Remarks.</title><p><xref ref-type="bibr" rid="B53">Kimsey and Bohart (1991</xref>: 561) examined the specimen in the Spinola collection and considered it as the holotype. But the true holotype (by monotypy) is housed in the Dahlbom collection in LZM. In the Spinola collection, under the name <italic><tp:taxon-name><tp:taxon-name-part taxon-name-part-type="species">chrysonota</tp:taxon-name-part></tp:taxon-name></italic>, there are three specimens: the male of <italic><tp:taxon-name><tp:taxon-name-part taxon-name-part-type="genus">Spintharis</tp:taxon-name-part> <tp:taxon-name-part taxon-name-part-type="species">destituta</tp:taxon-name-part></tp:taxon-name></italic> Dahlbom, 1854, an undescribed species of the same genus, and the female of <italic><tp:taxon-name><tp:taxon-name-part taxon-name-part-type="genus">Spintharis</tp:taxon-name-part> <tp:taxon-name-part taxon-name-part-type="species">chrysonota</tp:taxon-name-part></tp:taxon-name></italic>, with the tip of the metasoma outside the anal margin. The differences listed by Dahlbom describing <italic><tp:taxon-name><tp:taxon-name-part taxon-name-part-type="species">chrysonota</tp:taxon-name-part></tp:taxon-name></italic> and <italic><tp:taxon-name><tp:taxon-name-part taxon-name-part-type="species">destituta</tp:taxon-name-part></tp:taxon-name></italic> are sexual dimorphic characteristics and the two species should be considered as male and female of the same species (<xref ref-type="bibr" rid="B72">Madl and Rosa 2012</xref>).</p></tp:treatment-sec><tp:treatment-sec sec-type="Current status"><title>Current status.</title><p><italic><tp:taxon-name><tp:taxon-name-part taxon-name-part-type="genus">Spintharosoma</tp:taxon-name-part> <tp:taxon-name-part taxon-name-part-type="species">chrysonota</tp:taxon-name-part></tp:taxon-name></italic> (Dahlbom, 1854) (transferred by <xref ref-type="bibr" rid="B132">Zimmermann 1959</xref>: 32).</p></tp:treatment-sec><ref-list><ref id="B24"><mixed-citation xmlns:xlink="http://www.w3.org/1999/xlink" xlink:type="simple"><person-group><name name-style="western"><surname>Dahlbom</surname><given-names>AG</given-names></name></person-group> (<year>1854</year>) <source><tp:taxon-name><tp:taxon-name-part taxon-name-part-type="order">Hymenoptera</tp:taxon-name-part></tp:taxon-name> Europaea praecipue Borealia, formis typicis nonnullis, specierum generumve exoticorum propter nexum systematicum associatis, per familias, genera, species et varietates disposita atque descripta ab Adrea Gustavo Dahlbom. Chrysis in <italic>sensu</italic> Linneano</source>. <volume>Vol. II, F</volume>. <publisher-name>Nicolai</publisher-name>, <publisher-loc>Berlin</publisher-loc>, <size units="page">412 pp</size>.</mixed-citation></ref><ref id="B53"><mixed-citation xmlns:xlink="http://www.w3.org/1999/xlink" xlink:type="simple"><person-group><name name-style="western"><surname>Kimsey</surname><given-names>LS</given-names></name><name name-style="western"><surname>Bohart</surname><given-names>RM</given-names></name></person-group> (<year>1991</year>) <source>The Chrysidid Wasps of the World.</source><publisher-name>University Press</publisher-name>, <publisher-loc>New York</publisher-loc>, <size units="page">652 pp</size>.</mixed-citation></ref><ref id="B72"><mixed-citation xmlns:xlink="http://www.w3.org/1999/xlink" xlink:type="simple"><person-group><name name-style="western"><surname>Madl</surname><given-names>M</given-names></name><name name-style="western"><surname>Rosa</surname><given-names>P</given-names></name></person-group> (<year>2012</year>) <article-title>A Catalogue of the <tp:taxon-name><tp:taxon-name-part taxon-name-part-type="family">Chrysididae</tp:taxon-name-part></tp:taxon-name> (<tp:taxon-name><tp:taxon-name-part taxon-name-part-type="order">Hymenoptera</tp:taxon-name-part></tp:taxon-name>: <tp:taxon-name><tp:taxon-name-part taxon-name-part-type="superfamily">Chrysidoidea</tp:taxon-name-part></tp:taxon-name>) of the Ethiopian Region excluding Malagasy Subregion.</article-title><source>Linzer Biologische Beiträge</source><volume>44</volume>(<issue>1</issue>): <fpage>5</fpage>–<lpage>169</lpage>.</mixed-citation></ref><ref id="B132"><mixed-citation xmlns:xlink="http://www.w3.org/1999/xlink" xlink:type="simple"><person-group><name name-style="western"><surname>Zimmermann</surname><given-names>S</given-names></name></person-group> (<year>1959</year>) <article-title>Die Artengruppen der <italic><tp:taxon-name><tp:taxon-name-part taxon-name-part-type="genus">Chrysis</tp:taxon-name-part> <tp:taxon-name-part taxon-name-part-type="species">pallidicornis</tp:taxon-name-part></tp:taxon-name></italic> Spin. und der <italic><tp:taxon-name><tp:taxon-name-part taxon-name-part-type="genus">Chrysis</tp:taxon-name-part> <tp:taxon-name-part taxon-name-part-type="species">xanthocera</tp:taxon-name-part></tp:taxon-name></italic> Klug (<tp:taxon-name><tp:taxon-name-part taxon-name-part-type="order">Hymenoptera</tp:taxon-name-part></tp:taxon-name>, <tp:taxon-name><tp:taxon-name-part taxon-name-part-type="family">Chrysididae</tp:taxon-name-part></tp:taxon-name>).</article-title><source>Deutsche Entomologische Zeitschrift</source><volume>6</volume>(<issue>1–3</issue>): <fpage>8</fpage>–<lpage>33</lpage>. doi: <ext-link ext-link-type="doi" xlink:href="10.1002/mmnd.19590060103" xlink:type="simple">10.1002/mmnd.19590060103</ext-link></mixed-citation></ref></ref-list></tp:taxon-treatment>
