# Supplementary material for: Annotated type catalogue of the Chrysididae (Insecta, Hymenoptera) deposited in the collection of Maximilian Spinola (1780–1857), Turin
Source: Zookeys. 2015 Jan 14;(471):1–96. doi: 10.3897/zookeys.471.6558 (PMC4304016; doi:10.3897/zookeys.471.6558)
Supplement: XML Treatment for Spintharis destituta [file zookeys.471.6558-treatment98.xml]

<!DOCTYPE tp:taxon-treatment
  PUBLIC "-//TaxonX//DTD Taxonomic Treatment Publishing DTD v0 20100105//EN" "tax-treatment-NSO.dtd">
<tp:taxon-treatment xmlns:tp="http://www.plazi.org/taxpub"><tp:treatment-meta><kwd-group><label>Taxon classification</label><kwd><named-content content-type="kingdom">Animalia</named-content></kwd><kwd><named-content content-type="order">Hymenoptera</named-content></kwd><kwd><named-content content-type="family">Chrysididae</named-content></kwd></kwd-group><mixed-citation publication-type="journal"><person-group><name><surname>Rosa</surname><given-names>Paolo</given-names></name><name><surname>Xu</surname><given-names>Zai-fu</given-names></name></person-group><article-title>Annotated type catalogue of the <tp:taxon-name><tp:taxon-name-part taxon-name-part-type="family">Chrysididae</tp:taxon-name-part></tp:taxon-name> (<tp:taxon-name><tp:taxon-name-part taxon-name-part-type="class">Insecta</tp:taxon-name-part></tp:taxon-name>, <tp:taxon-name><tp:taxon-name-part taxon-name-part-type="order">Hymenoptera</tp:taxon-name-part></tp:taxon-name>) deposited in the collection of Maximilian Spinola (1780–1857), Turin</article-title><source>Zookeys</source><day>14</day><month>1</month><year>2015</year><volume>2015</volume><issue>471</issue><fpage>1</fpage><lpage>96</lpage><pub-id pub-id-type="doi">10.3897/zookeys.471.6558</pub-id></mixed-citation></tp:treatment-meta><tp:nomenclature><tp:taxon-name>
                            <tp:taxon-name-part taxon-name-part-type="genus">Spintharis</tp:taxon-name-part>
                            <tp:taxon-name-part taxon-name-part-type="species">destituta</tp:taxon-name-part>
                        </tp:taxon-name><tp:taxon-authority>Dahlbom, 1854</tp:taxon-authority><tp:nomenclature-citation-list><tp:nomenclature-citation><tp:taxon-name><tp:taxon-name-part taxon-name-part-type="genus">Spintharis</tp:taxon-name-part> <tp:taxon-name-part taxon-name-part-type="species">destituta</tp:taxon-name-part></tp:taxon-name><comment>: <xref ref-type="bibr" rid="B24">Dahlbom 1854</xref>: 352.</comment></tp:nomenclature-citation></tp:nomenclature-citation-list></tp:nomenclature><tp:treatment-sec sec-type="Label"><title>Label</title><p>[♂]: <italic><tp:taxon-name><tp:taxon-name-part taxon-name-part-type="genus">Spintharis</tp:taxon-name-part> <tp:taxon-name-part taxon-name-part-type="species">chrysonota</tp:taxon-name-part></tp:taxon-name></italic>, Kl.; D. Draege, Cap. B. Esp.</p><p><bold>Catalogue Casolari &amp; Casolari Moreno.</bold> <italic><tp:taxon-name><tp:taxon-name-part taxon-name-part-type="genus">Spintharis</tp:taxon-name-part> <tp:taxon-name-part taxon-name-part-type="species">chrysonota</tp:taxon-name-part></tp:taxon-name></italic>, 132, 53, 21, 3 (box 52).</p></tp:treatment-sec><tp:treatment-sec sec-type="Remarks"><title>Remarks.</title><p>As in the previous case, the specimen considered as type by <xref ref-type="bibr" rid="B53">Kimsey and Bohart (1991</xref>: 561) cannot be considered as a type, and the true holotype (monotypy) is housed in the Dahlbom collection in LZM. <xref ref-type="bibr" rid="B24">Dahlbom (1854)</xref> cited only one specimen in the description of <italic><tp:taxon-name><tp:taxon-name-part taxon-name-part-type="species">chrysonota</tp:taxon-name-part></tp:taxon-name></italic> ("<italic>qui unicum specimen communicavit</italic>") and <italic><tp:taxon-name><tp:taxon-name-part taxon-name-part-type="species">destituta</tp:taxon-name-part></tp:taxon-name></italic> ("<italic>qui specimen communicavit</italic>"); the specimens left in the Spinola collection cannot be considered as syntypes, even though they definitely belong to the same series of specimens received by Spinola from Draege.</p></tp:treatment-sec><tp:treatment-sec sec-type="Current status"><title>Current status.</title><p><italic><tp:taxon-name><tp:taxon-name-part taxon-name-part-type="genus">Spintharosoma</tp:taxon-name-part> <tp:taxon-name-part taxon-name-part-type="species">chrysonota</tp:taxon-name-part></tp:taxon-name></italic> (Dahlbom, 1854) (synonymized by <xref ref-type="bibr" rid="B72">Madl and Rosa 2012</xref>: 120).</p></tp:treatment-sec><ref-list><ref id="B24"><mixed-citation xmlns:xlink="http://www.w3.org/1999/xlink" xlink:type="simple"><person-group><name name-style="western"><surname>Dahlbom</surname><given-names>AG</given-names></name></person-group> (<year>1854</year>) <source><tp:taxon-name><tp:taxon-name-part taxon-name-part-type="order">Hymenoptera</tp:taxon-name-part></tp:taxon-name> Europaea praecipue Borealia, formis typicis nonnullis, specierum generumve exoticorum propter nexum systematicum associatis, per familias, genera, species et varietates disposita atque descripta ab Adrea Gustavo Dahlbom. Chrysis in <italic>sensu</italic> Linneano</source>. <volume>Vol. II, F</volume>. <publisher-name>Nicolai</publisher-name>, <publisher-loc>Berlin</publisher-loc>, <size units="page">412 pp</size>.</mixed-citation></ref><ref id="B53"><mixed-citation xmlns:xlink="http://www.w3.org/1999/xlink" xlink:type="simple"><person-group><name name-style="western"><surname>Kimsey</surname><given-names>LS</given-names></name><name name-style="western"><surname>Bohart</surname><given-names>RM</given-names></name></person-group> (<year>1991</year>) <source>The Chrysidid Wasps of the World.</source><publisher-name>University Press</publisher-name>, <publisher-loc>New York</publisher-loc>, <size units="page">652 pp</size>.</mixed-citation></ref><ref id="B72"><mixed-citation xmlns:xlink="http://www.w3.org/1999/xlink" xlink:type="simple"><person-group><name name-style="western"><surname>Madl</surname><given-names>M</given-names></name><name name-style="western"><surname>Rosa</surname><given-names>P</given-names></name></person-group> (<year>2012</year>) <article-title>A Catalogue of the <tp:taxon-name><tp:taxon-name-part taxon-name-part-type="family">Chrysididae</tp:taxon-name-part></tp:taxon-name> (<tp:taxon-name><tp:taxon-name-part taxon-name-part-type="order">Hymenoptera</tp:taxon-name-part></tp:taxon-name>: <tp:taxon-name><tp:taxon-name-part taxon-name-part-type="superfamily">Chrysidoidea</tp:taxon-name-part></tp:taxon-name>) of the Ethiopian Region excluding Malagasy Subregion.</article-title><source>Linzer Biologische Beiträge</source><volume>44</volume>(<issue>1</issue>): <fpage>5</fpage>–<lpage>169</lpage>.</mixed-citation></ref></ref-list></tp:taxon-treatment>
